# Supplementary material for: BuffExDb: web-based tissue-specific gene expression resource for breeding and conservation programmes in Bubalus bubalis
Source: Database (Oxford). 2025 Jan 24;2025:baae128. doi: 10.1093/database/baae128 (PMC11758923; doi:10.1093/database/baae128)
Supplement: baae128_Supp [file baae128_supp.zip]

Archive with 1 entries (1 files):
- suppl_data/Supplementary_table1_R1.csv
