# Supplementary material for: BuffExDb: web-based tissue-specific gene expression resource for breeding and conservation programmes in Bubalus bubalis
Source: Database (Oxford). 2025 Jan 24;2025:baae128. doi: 10.1093/database/baae128 (PMC11758923; doi:10.1093/database/baae128)
Supplement: baae128_Supp [file baae128_supp.zip › suppl_data/Supplementary_table1_R1.csv]

Run	bioProject	bioSample	tissue	condition_treatment	sub_species	breed	gender	development_stage	category	library_layout	species	sequencing.platform	raw read count	trimmed read count	percent reads passed QC
ERR2352624	PRJEB25226	SAMEA103886405	epididymis	normal	River buffalo	Bhadawari	MALE	ADULT	Male_reproductive	PAIRED	River buffalo	Illumina HiSeq 2500	2287195	1477815	64.61
ERR2352625	PRJEB25226	SAMEA103886405	epididymis	normal	River buffalo	Bhadawari	MALE	ADULT	Male_reproductive	PAIRED	River buffalo	Illumina HiSeq 2500	2354111	1505528	63.95
ERR2352626	PRJEB25226	SAMEA103886405	epididymis	normal	River buffalo	Bhadawari	MALE	ADULT	Male_reproductive	PAIRED	River buffalo	Illumina HiSeq 2500	1949864	1331196	68.27
ERR2352627	PRJEB25226	SAMEA103886405	epididymis	normal	River buffalo	Bhadawari	MALE	ADULT	Male_reproductive	PAIRED	River buffalo	Illumina HiSeq 2500	2216533	1457300	65.75
ERR2352628	PRJEB25226	SAMEA103886405	epididymis	normal	River buffalo	Bhadawari	MALE	ADULT	Male_reproductive	PAIRED	River buffalo	Illumina HiSeq 2500	1887185	1292001	68.46
ERR2352629	PRJEB25226	SAMEA103886405	epididymis	normal	River buffalo	Bhadawari	MALE	ADULT	Male_reproductive	PAIRED	River buffalo	Illumina HiSeq 2500	2274915	1469619	64.6
ERR2352630	PRJEB25226	SAMEA103886405	epididymis	normal	River buffalo	Bhadawari	MALE	ADULT	Male_reproductive	PAIRED	River buffalo	Illumina HiSeq 2500	2461106	1576687	64.06
ERR2352631	PRJEB25226	SAMEA103886405	epididymis	normal	River buffalo	Bhadawari	MALE	ADULT	Male_reproductive	PAIRED	River buffalo	Illumina HiSeq 2500	2391721	1532571	64.08
ERR2352632	PRJEB25226	SAMEA103886405	epididymis	normal	River buffalo	Bhadawari	MALE	ADULT	Male_reproductive	PAIRED	River buffalo	Illumina HiSeq 2500	2346442	1514800	64.56
ERR2352633	PRJEB25226	SAMEA103886533	jejunum	normal	River buffalo	Bhadawari	MALE	ADULT	Alimentary canal	PAIRED	River buffalo	Illumina HiSeq 2500	2056429	1584313	77.04
ERR2352634	PRJEB25226	SAMEA103886533	jejunum	normal	River buffalo	Bhadawari	MALE	ADULT	Alimentary canal	PAIRED	River buffalo	Illumina HiSeq 2500	2127739	1637537	76.96
ERR2352635	PRJEB25226	SAMEA103886533	jejunum	normal	River buffalo	Bhadawari	MALE	ADULT	Alimentary canal	PAIRED	River buffalo	Illumina HiSeq 2500	2158498	1649636	76.43
ERR2352636	PRJEB25226	SAMEA103886533	jejunum	normal	River buffalo	Bhadawari	MALE	ADULT	Alimentary canal	PAIRED	River buffalo	Illumina HiSeq 2500	2125921	1621808	76.29
ERR2352637	PRJEB25226	SAMEA103886533	jejunum	normal	River buffalo	Bhadawari	MALE	ADULT	Alimentary canal	PAIRED	River buffalo	Illumina HiSeq 2500	2230993	1701653	76.27
ERR2352638	PRJEB25226	SAMEA103886533	jejunum	normal	River buffalo	Bhadawari	MALE	ADULT	Alimentary canal	PAIRED	River buffalo	Illumina HiSeq 2500	2070652	1594879	77.02
ERR2352639	PRJEB25226	SAMEA103886533	jejunum	normal	River buffalo	Bhadawari	MALE	ADULT	Alimentary canal	PAIRED	River buffalo	Illumina HiSeq 2500	2006040	1558320	77.68
ERR2352640	PRJEB25226	SAMEA103886533	jejunum	normal	River buffalo	Bhadawari	MALE	ADULT	Alimentary canal	PAIRED	River buffalo	Illumina HiSeq 2500	1668725	1377248	82.53
ERR2352641	PRJEB25226	SAMEA103886533	jejunum	normal	River buffalo	Bhadawari	MALE	ADULT	Alimentary canal	PAIRED	River buffalo	Illumina HiSeq 2500	1722600	1420832	82.48
ERR2352642	PRJEB25226	SAMEA103887020	renal medulla	normal	River buffalo	Bhadawari	MALE	ADULT	Kidney	PAIRED	River buffalo	Illumina HiSeq 2500	4561014	3119119	68.39
ERR2352643	PRJEB25226	SAMEA103887020	renal medulla	normal	River buffalo	Bhadawari	MALE	ADULT	Kidney	PAIRED	River buffalo	Illumina HiSeq 2500	4671549	3144624	67.31
ERR2352644	PRJEB25226	SAMEA103887020	renal medulla	normal	River buffalo	Bhadawari	MALE	ADULT	Kidney	PAIRED	River buffalo	Illumina HiSeq 2500	4453905	3039992	68.25
ERR2352645	PRJEB25226	SAMEA103887020	renal medulla	normal	River buffalo	Bhadawari	MALE	ADULT	Kidney	PAIRED	River buffalo	Illumina HiSeq 2500	3638735	2518465	69.21
ERR2352646	PRJEB25226	SAMEA103887020	renal medulla	normal	River buffalo	Bhadawari	MALE	ADULT	Kidney	PAIRED	River buffalo	Illumina HiSeq 2500	3617559	2493660	68.93
ERR2352647	PRJEB25226	SAMEA103887020	renal medulla	normal	River buffalo	Bhadawari	MALE	ADULT	Kidney	PAIRED	River buffalo	Illumina HiSeq 2500	4330224	2959665	68.35
ERR2352648	PRJEB25226	SAMEA103887020	renal medulla	normal	River buffalo	Bhadawari	MALE	ADULT	Kidney	PAIRED	River buffalo	Illumina HiSeq 2500	4436481	3024261	68.17
ERR2352649	PRJEB25226	SAMEA103887020	renal medulla	normal	River buffalo	Bhadawari	MALE	ADULT	Kidney	PAIRED	River buffalo	Illumina HiSeq 2500	4600200	3132075	68.09
ERR2352650	PRJEB25226	SAMEA103887020	renal medulla	normal	River buffalo	Bhadawari	MALE	ADULT	Kidney	PAIRED	River buffalo	Illumina HiSeq 2500	4485028	3053548	68.08
ERR2352651	PRJEB25226	SAMEA103887020	renal medulla	normal	River buffalo	Bhadawari	MALE	ADULT	Kidney	PAIRED	River buffalo	Illumina HiSeq 2500	3561966	2474350	69.47
ERR2352652	PRJEB25226	SAMEA103887020	renal medulla	normal	River buffalo	Bhadawari	MALE	ADULT	Kidney	PAIRED	River buffalo	Illumina HiSeq 2500	3305072	2308049	69.83
ERR2352653	PRJEB25226	SAMEA103887020	renal medulla	normal	River buffalo	Bhadawari	MALE	ADULT	Kidney	PAIRED	River buffalo	Illumina HiSeq 2500	4253078	2930663	68.91
ERR2352654	PRJEB25226	SAMEA103887020	renal medulla	normal	River buffalo	Bhadawari	MALE	ADULT	Kidney	PAIRED	River buffalo	Illumina HiSeq 2500	3637630	2524585	69.4
ERR2352655	PRJEB25226	SAMEA103887020	renal medulla	normal	River buffalo	Bhadawari	MALE	ADULT	Kidney	PAIRED	River buffalo	Illumina HiSeq 2500	4187470	2836554	67.74
ERR2352656	PRJEB25226	SAMEA103887020	renal medulla	normal	River buffalo	Bhadawari	MALE	ADULT	Kidney	PAIRED	River buffalo	Illumina HiSeq 2500	4426100	3015337	68.13
ERR2352657	PRJEB25226	SAMEA103887020	renal medulla	normal	River buffalo	Bhadawari	MALE	ADULT	Kidney	PAIRED	River buffalo	Illumina HiSeq 2500	4133835	2825961	68.36
ERR2352658	PRJEB25226	SAMEA103887020	renal medulla	normal	River buffalo	Bhadawari	MALE	ADULT	Kidney	PAIRED	River buffalo	Illumina HiSeq 2500	3551430	2464121	69.38
ERR2352659	PRJEB25226	SAMEA103887020	renal medulla	normal	River buffalo	Bhadawari	MALE	ADULT	Kidney	PAIRED	River buffalo	Illumina HiSeq 2500	4317712	2943239	68.17
ERR2352660	PRJEB25226	SAMEA103887020	renal medulla	normal	River buffalo	Bhadawari	MALE	ADULT	Kidney	PAIRED	River buffalo	Illumina HiSeq 2500	4473855	3050233	68.18
ERR2352661	PRJEB25226	SAMEA103887020	renal medulla	normal	River buffalo	Bhadawari	MALE	ADULT	Kidney	PAIRED	River buffalo	Illumina HiSeq 2500	3671451	2537397	69.11
ERR2352662	PRJEB25226	SAMEA103887020	renal medulla	normal	River buffalo	Bhadawari	MALE	ADULT	Kidney	PAIRED	River buffalo	Illumina HiSeq 2500	4362602	2978723	68.28
ERR2352663	PRJEB25226	SAMEA103887020	renal medulla	normal	River buffalo	Bhadawari	MALE	ADULT	Kidney	PAIRED	River buffalo	Illumina HiSeq 2500	4439051	3035136	68.37
ERR2352664	PRJEB25226	SAMEA103887020	renal medulla	normal	River buffalo	Bhadawari	MALE	ADULT	Kidney	PAIRED	River buffalo	Illumina HiSeq 2500	4212479	2895045	68.73
ERR2352665	PRJEB25226	SAMEA103886402	liver	normal	River buffalo	Bhadawari	MALE	ADULT	Endocrine	PAIRED	River buffalo	Illumina HiSeq 2500	4956430	3388221	68.36
ERR2352666	PRJEB25226	SAMEA103886402	liver	normal	River buffalo	Bhadawari	MALE	ADULT	Endocrine	PAIRED	River buffalo	Illumina HiSeq 2500	5863534	3927766	66.99
ERR2352667	PRJEB25226	SAMEA103886402	liver	normal	River buffalo	Bhadawari	MALE	ADULT	Endocrine	PAIRED	River buffalo	Illumina HiSeq 2500	6032699	4047052	67.09
ERR2352668	PRJEB25226	SAMEA103886402	liver	normal	River buffalo	Bhadawari	MALE	ADULT	Endocrine	PAIRED	River buffalo	Illumina HiSeq 2500	6050847	4066176	67.2
ERR2352669	PRJEB25226	SAMEA103886402	liver	normal	River buffalo	Bhadawari	MALE	ADULT	Endocrine	PAIRED	River buffalo	Illumina HiSeq 2500	4616352	3192726	69.16
ERR2352670	PRJEB25226	SAMEA103886402	liver	normal	River buffalo	Bhadawari	MALE	ADULT	Endocrine	PAIRED	River buffalo	Illumina HiSeq 2500	6092702	4083481	67.02
ERR2352671	PRJEB25226	SAMEA103886402	liver	normal	River buffalo	Bhadawari	MALE	ADULT	Endocrine	PAIRED	River buffalo	Illumina HiSeq 2500	6093981	4090731	67.13
ERR2352672	PRJEB25226	SAMEA103886402	liver	normal	River buffalo	Bhadawari	MALE	ADULT	Endocrine	PAIRED	River buffalo	Illumina HiSeq 2500	6259773	4196625	67.04
ERR2352673	PRJEB25226	SAMEA103886402	liver	normal	River buffalo	Bhadawari	MALE	ADULT	Endocrine	PAIRED	River buffalo	Illumina HiSeq 2500	4948479	3380156	68.31
ERR2352674	PRJEB25226	SAMEA103886402	liver	normal	River buffalo	Bhadawari	MALE	ADULT	Endocrine	PAIRED	River buffalo	Illumina HiSeq 2500	5847291	3947283	67.51
ERR2352675	PRJEB25226	SAMEA103886402	liver	normal	River buffalo	Bhadawari	MALE	ADULT	Endocrine	PAIRED	River buffalo	Illumina HiSeq 2500	6304770	4162814	66.03
ERR2352676	PRJEB25226	SAMEA103886402	liver	normal	River buffalo	Bhadawari	MALE	ADULT	Endocrine	PAIRED	River buffalo	Illumina HiSeq 2500	5977179	3984337	66.66
ERR2352677	PRJEB25226	SAMEA103886402	liver	normal	River buffalo	Bhadawari	MALE	ADULT	Endocrine	PAIRED	River buffalo	Illumina HiSeq 2500	5869472	3952978	67.35
ERR2352678	PRJEB25226	SAMEA103886402	liver	normal	River buffalo	Bhadawari	MALE	ADULT	Endocrine	PAIRED	River buffalo	Illumina HiSeq 2500	5068035	3450235	68.08
ERR2352679	PRJEB25226	SAMEA103886402	liver	normal	River buffalo	Bhadawari	MALE	ADULT	Endocrine	PAIRED	River buffalo	Illumina HiSeq 2500	5069175	3457882	68.21
ERR2352680	PRJEB25226	SAMEA103886402	liver	normal	River buffalo	Bhadawari	MALE	ADULT	Endocrine	PAIRED	River buffalo	Illumina HiSeq 2500	5043812	235797	4.67
ERR2352681	PRJEB25226	SAMEA103886402	liver	normal	River buffalo	Bhadawari	MALE	ADULT	Endocrine	PAIRED	River buffalo	Illumina HiSeq 2500	5959307	4002369	67.16
ERR2352682	PRJEB25226	SAMEA103886402	liver	normal	River buffalo	Bhadawari	MALE	ADULT	Endocrine	PAIRED	River buffalo	Illumina HiSeq 2500	6011278	4036981	67.16
ERR2352683	PRJEB25226	SAMEA103886402	liver	normal	River buffalo	Bhadawari	MALE	ADULT	Endocrine	PAIRED	River buffalo	Illumina HiSeq 2500	6023903	4050056	67.23
ERR2352684	PRJEB25226	SAMEA103886402	liver	normal	River buffalo	Bhadawari	MALE	ADULT	Endocrine	PAIRED	River buffalo	Illumina HiSeq 2500	5794807	3894131	67.2
ERR2352685	PRJEB25226	SAMEA103886402	liver	normal	River buffalo	Bhadawari	MALE	ADULT	Endocrine	PAIRED	River buffalo	Illumina HiSeq 2500	5639059	3792905	67.26
ERR2352686	PRJEB25226	SAMEA103886402	liver	normal	River buffalo	Bhadawari	MALE	ADULT	Endocrine	PAIRED	River buffalo	Illumina HiSeq 2500	6224882	4193362	67.36
ERR2352687	PRJEB25226	SAMEA103886402	liver	normal	River buffalo	Bhadawari	MALE	ADULT	Endocrine	PAIRED	River buffalo	Illumina HiSeq 2500	5102414	3468989	67.99
ERR2352688	PRJEB25226	SAMEA103886488	lung parenchyma	normal	River buffalo	Bhadawari	MALE	ADULT	Respiratory	PAIRED	River buffalo	Illumina HiSeq 2500	3961432	2727705	68.86
ERR2352689	PRJEB25226	SAMEA103886488	lung parenchyma	normal	River buffalo	Bhadawari	MALE	ADULT	Respiratory	PAIRED	River buffalo	Illumina HiSeq 2500	5149669	3471760	67.42
ERR2352690	PRJEB25226	SAMEA103886488	lung parenchyma	normal	River buffalo	Bhadawari	MALE	ADULT	Respiratory	PAIRED	River buffalo	Illumina HiSeq 2500	4216196	2882367	68.36
ERR2352691	PRJEB25226	SAMEA103886488	lung parenchyma	normal	River buffalo	Bhadawari	MALE	ADULT	Respiratory	PAIRED	River buffalo	Illumina HiSeq 2500	5190585	3488872	67.22
ERR2352692	PRJEB25226	SAMEA103886488	lung parenchyma	normal	River buffalo	Bhadawari	MALE	ADULT	Respiratory	PAIRED	River buffalo	Illumina HiSeq 2500	5289801	3562004	67.34
ERR2352693	PRJEB25226	SAMEA103886488	lung parenchyma	normal	River buffalo	Bhadawari	MALE	ADULT	Respiratory	PAIRED	River buffalo	Illumina HiSeq 2500	5324283	3578361	67.21
ERR2352694	PRJEB25226	SAMEA103886488	lung parenchyma	normal	River buffalo	Bhadawari	MALE	ADULT	Respiratory	PAIRED	River buffalo	Illumina HiSeq 2500	5022216	3415378	68.01
ERR2352695	PRJEB25226	SAMEA103886488	lung parenchyma	normal	River buffalo	Bhadawari	MALE	ADULT	Respiratory	PAIRED	River buffalo	Illumina HiSeq 2500	4975524	3376212	67.86
ERR2352696	PRJEB25226	SAMEA103886488	lung parenchyma	normal	River buffalo	Bhadawari	MALE	ADULT	Respiratory	PAIRED	River buffalo	Illumina HiSeq 2500	5553611	3684799	66.35
ERR2352697	PRJEB25226	SAMEA103886488	lung parenchyma	normal	River buffalo	Bhadawari	MALE	ADULT	Respiratory	PAIRED	River buffalo	Illumina HiSeq 2500	4300617	2932897	68.2
ERR2352698	PRJEB25226	SAMEA103886488	lung parenchyma	normal	River buffalo	Bhadawari	MALE	ADULT	Respiratory	PAIRED	River buffalo	Illumina HiSeq 2500	4926157	3320248	67.4
ERR2352699	PRJEB25226	SAMEA103886488	lung parenchyma	normal	River buffalo	Bhadawari	MALE	ADULT	Respiratory	PAIRED	River buffalo	Illumina HiSeq 2500	5284207	3546617	67.12
ERR2352700	PRJEB25226	SAMEA103886488	lung parenchyma	normal	River buffalo	Bhadawari	MALE	ADULT	Respiratory	PAIRED	River buffalo	Illumina HiSeq 2500	4302026	2940262	68.35
ERR2352701	PRJEB25226	SAMEA103886488	lung parenchyma	normal	River buffalo	Bhadawari	MALE	ADULT	Respiratory	PAIRED	River buffalo	Illumina HiSeq 2500	4206602	2873822	68.32
ERR2352702	PRJEB25226	SAMEA103886488	lung parenchyma	normal	River buffalo	Bhadawari	MALE	ADULT	Respiratory	PAIRED	River buffalo	Illumina HiSeq 2500	4340143	2954866	68.08
ERR2352703	PRJEB25226	SAMEA103886488	lung parenchyma	normal	River buffalo	Bhadawari	MALE	ADULT	Respiratory	PAIRED	River buffalo	Illumina HiSeq 2500	5351334	3596526	67.21
ERR2352704	PRJEB25226	SAMEA103886488	lung parenchyma	normal	River buffalo	Bhadawari	MALE	ADULT	Respiratory	PAIRED	River buffalo	Illumina HiSeq 2500	5030564	3360955	66.81
ERR2352705	PRJEB25226	SAMEA103886488	lung parenchyma	normal	River buffalo	Bhadawari	MALE	ADULT	Respiratory	PAIRED	River buffalo	Illumina HiSeq 2500	4285795	2907573	67.84
ERR2352706	PRJEB25226	SAMEA103886488	lung parenchyma	normal	River buffalo	Bhadawari	MALE	ADULT	Respiratory	PAIRED	River buffalo	Illumina HiSeq 2500	5344487	3588224	67.14
ERR2352707	PRJEB25226	SAMEA103886488	lung parenchyma	normal	River buffalo	Bhadawari	MALE	ADULT	Respiratory	PAIRED	River buffalo	Illumina HiSeq 2500	5142066	3453945	67.17
ERR2352708	PRJEB25226	SAMEA103886488	lung parenchyma	normal	River buffalo	Bhadawari	MALE	ADULT	Respiratory	PAIRED	River buffalo	Illumina HiSeq 2500	5513622	3701004	67.12
ERR2352709	PRJEB25226	SAMEA103886488	lung parenchyma	normal	River buffalo	Bhadawari	MALE	ADULT	Respiratory	PAIRED	River buffalo	Illumina HiSeq 2500	5472030	3688288	67.4
ERR2352710	PRJEB25226	SAMEA103886488	lung parenchyma	normal	River buffalo	Bhadawari	MALE	ADULT	Respiratory	PAIRED	River buffalo	Illumina HiSeq 2500	5270584	3538469	67.14
ERR2352711	PRJEB25226	SAMEA103887005	omasum	normal	River buffalo	Bhadawari	MALE	ADULT	Alimentary canal	PAIRED	River buffalo	Illumina HiSeq 2500	2466165	1728007	70.07
ERR2352712	PRJEB25226	SAMEA103887005	omasum	normal	River buffalo	Bhadawari	MALE	ADULT	Alimentary canal	PAIRED	River buffalo	Illumina HiSeq 2500	2537048	1775997	70
ERR2352713	PRJEB25226	SAMEA103887005	omasum	normal	River buffalo	Bhadawari	MALE	ADULT	Alimentary canal	PAIRED	River buffalo	Illumina HiSeq 2500	1892939	1430052	75.55
ERR2352714	PRJEB25226	SAMEA103887005	omasum	normal	River buffalo	Bhadawari	MALE	ADULT	Alimentary canal	PAIRED	River buffalo	Illumina HiSeq 2500	2371658	1674123	70.59
ERR2352715	PRJEB25226	SAMEA103887005	omasum	normal	River buffalo	Bhadawari	MALE	ADULT	Alimentary canal	PAIRED	River buffalo	Illumina HiSeq 2500	2425895	1707621	70.39
ERR2352716	PRJEB25226	SAMEA103887005	omasum	normal	River buffalo	Bhadawari	MALE	ADULT	Alimentary canal	PAIRED	River buffalo	Illumina HiSeq 2500	2378694	1676503	70.48
ERR2352717	PRJEB25226	SAMEA103887005	omasum	normal	River buffalo	Bhadawari	MALE	ADULT	Alimentary canal	PAIRED	River buffalo	Illumina HiSeq 2500	1959684	1479279	75.49
ERR2352718	PRJEB25226	SAMEA103887005	omasum	normal	River buffalo	Bhadawari	MALE	ADULT	Alimentary canal	PAIRED	River buffalo	Illumina HiSeq 2500	2252201	1611592	71.56
ERR2352719	PRJEB25226	SAMEA103887005	omasum	normal	River buffalo	Bhadawari	MALE	ADULT	Alimentary canal	PAIRED	River buffalo	Illumina HiSeq 2500	2413387	1686926	69.9
ERR2352729	PRJEB25226	SAMEA103886898	saliva-secreting gland	normal	River buffalo	Bhadawari	MALE	ADULT	Endocrine	PAIRED	River buffalo	Illumina HiSeq 2500	2451909	1686540	68.78
ERR2352730	PRJEB25226	SAMEA103886898	saliva-secreting gland	normal	River buffalo	Bhadawari	MALE	ADULT	Endocrine	PAIRED	River buffalo	Illumina HiSeq 2500	2485247	1705243	68.61
ERR2352731	PRJEB25226	SAMEA103886898	saliva-secreting gland	normal	River buffalo	Bhadawari	MALE	ADULT	Endocrine	PAIRED	River buffalo	Illumina HiSeq 2500	2048724	1504478	73.43
ERR2352732	PRJEB25226	SAMEA103886898	saliva-secreting gland	normal	River buffalo	Bhadawari	MALE	ADULT	Endocrine	PAIRED	River buffalo	Illumina HiSeq 2500	2296558	1600995	69.71
ERR2352733	PRJEB25226	SAMEA103886898	saliva-secreting gland	normal	River buffalo	Bhadawari	MALE	ADULT	Endocrine	PAIRED	River buffalo	Illumina HiSeq 2500	2441047	1681682	68.89
ERR2352734	PRJEB25226	SAMEA103886898	saliva-secreting gland	normal	River buffalo	Bhadawari	MALE	ADULT	Endocrine	PAIRED	River buffalo	Illumina HiSeq 2500	2507121	1721432	68.66
ERR2352735	PRJEB25226	SAMEA103886898	saliva-secreting gland	normal	River buffalo	Bhadawari	MALE	ADULT	Endocrine	PAIRED	River buffalo	Illumina HiSeq 2500	2494557	1717365	68.84
ERR2352736	PRJEB25226	SAMEA103886898	saliva-secreting gland	normal	River buffalo	Bhadawari	MALE	ADULT	Endocrine	PAIRED	River buffalo	Illumina HiSeq 2500	1980155	1457803	73.62
ERR2352737	PRJEB25226	SAMEA103886898	saliva-secreting gland	normal	River buffalo	Bhadawari	MALE	ADULT	Endocrine	PAIRED	River buffalo	Illumina HiSeq 2500	2607699	1789877	68.64
ERR2352738	PRJEB25226	SAMEA103887056	testis	normal	River buffalo	Bhadawari	MALE	ADULT	Male_reproductive	PAIRED	River buffalo	Illumina HiSeq 2500	5890077	4094749	69.52
ERR2352739	PRJEB25226	SAMEA103887056	testis	normal	River buffalo	Bhadawari	MALE	ADULT	Male_reproductive	PAIRED	River buffalo	Illumina HiSeq 2500	6159906	4244144	68.9
ERR2352740	PRJEB25226	SAMEA103887056	testis	normal	River buffalo	Bhadawari	MALE	ADULT	Male_reproductive	PAIRED	River buffalo	Illumina HiSeq 2500	5006412	3489272	69.7
ERR2352741	PRJEB25226	SAMEA103887056	testis	normal	River buffalo	Bhadawari	MALE	ADULT	Male_reproductive	PAIRED	River buffalo	Illumina HiSeq 2500	5064295	3537878	69.86
ERR2352742	PRJEB25226	SAMEA103887056	testis	normal	River buffalo	Bhadawari	MALE	ADULT	Male_reproductive	PAIRED	River buffalo	Illumina HiSeq 2500	5025177	3517860	70
ERR2352743	PRJEB25226	SAMEA103887056	testis	normal	River buffalo	Bhadawari	MALE	ADULT	Male_reproductive	PAIRED	River buffalo	Illumina HiSeq 2500	5757479	3984186	69.2
ERR2352744	PRJEB25226	SAMEA103887056	testis	normal	River buffalo	Bhadawari	MALE	ADULT	Male_reproductive	PAIRED	River buffalo	Illumina HiSeq 2500	6139039	4234260	68.97
ERR2352745	PRJEB25226	SAMEA103887056	testis	normal	River buffalo	Bhadawari	MALE	ADULT	Male_reproductive	PAIRED	River buffalo	Illumina HiSeq 2500	5845945	4056954	69.4
ERR2352746	PRJEB25226	SAMEA103887056	testis	normal	River buffalo	Bhadawari	MALE	ADULT	Male_reproductive	PAIRED	River buffalo	Illumina HiSeq 2500	6156961	4253503	69.08
ERR2352747	PRJEB25226	SAMEA103887056	testis	normal	River buffalo	Bhadawari	MALE	ADULT	Male_reproductive	PAIRED	River buffalo	Illumina HiSeq 2500	6211706	4287407	69.02
ERR2352748	PRJEB25226	SAMEA103887056	testis	normal	River buffalo	Bhadawari	MALE	ADULT	Male_reproductive	PAIRED	River buffalo	Illumina HiSeq 2500	4909294	3445652	70.19
ERR2352749	PRJEB25226	SAMEA103887056	testis	normal	River buffalo	Bhadawari	MALE	ADULT	Male_reproductive	PAIRED	River buffalo	Illumina HiSeq 2500	6373874	4385433	68.8
ERR2352750	PRJEB25226	SAMEA103887056	testis	normal	River buffalo	Bhadawari	MALE	ADULT	Male_reproductive	PAIRED	River buffalo	Illumina HiSeq 2500	6080048	4198686	69.06
ERR2352751	PRJEB25226	SAMEA103887056	testis	normal	River buffalo	Bhadawari	MALE	ADULT	Male_reproductive	PAIRED	River buffalo	Illumina HiSeq 2500	6342060	4382631	69.1
ERR2352752	PRJEB25226	SAMEA103887056	testis	normal	River buffalo	Bhadawari	MALE	ADULT	Male_reproductive	PAIRED	River buffalo	Illumina HiSeq 2500	6510882	4428716	68.02
ERR2352753	PRJEB25226	SAMEA103887056	testis	normal	River buffalo	Bhadawari	MALE	ADULT	Male_reproductive	PAIRED	River buffalo	Illumina HiSeq 2500	6005972	4151918	69.13
ERR2352754	PRJEB25226	SAMEA103887056	testis	normal	River buffalo	Bhadawari	MALE	ADULT	Male_reproductive	PAIRED	River buffalo	Illumina HiSeq 2500	6009896	4137939	68.85
ERR2352755	PRJEB25226	SAMEA103887056	testis	normal	River buffalo	Bhadawari	MALE	ADULT	Male_reproductive	PAIRED	River buffalo	Illumina HiSeq 2500	4639969	3282303	70.74
ERR2352756	PRJEB25226	SAMEA103887056	testis	normal	River buffalo	Bhadawari	MALE	ADULT	Male_reproductive	PAIRED	River buffalo	Illumina HiSeq 2500	5033778	3530677	70.14
ERR2352757	PRJEB25226	SAMEA103887056	testis	normal	River buffalo	Bhadawari	MALE	ADULT	Male_reproductive	PAIRED	River buffalo	Illumina HiSeq 2500	6220388	4279852	68.8
ERR2352758	PRJEB25226	SAMEA103887056	testis	normal	River buffalo	Bhadawari	MALE	ADULT	Male_reproductive	PAIRED	River buffalo	Illumina HiSeq 2500	6175110	4261610	69.01
ERR2352759	PRJEB25226	SAMEA103887056	testis	normal	River buffalo	Bhadawari	MALE	ADULT	Male_reproductive	PAIRED	River buffalo	Illumina HiSeq 2500	4915176	3452281	70.24
ERR2352760	PRJEB25226	SAMEA103887056	testis	normal	River buffalo	Bhadawari	MALE	ADULT	Male_reproductive	PAIRED	River buffalo	Illumina HiSeq 2500	5946183	4077755	68.58
ERR2352761	PRJEB25226	SAMEA103887205	abomasum	normal	River buffalo	Mediterranean	FEMALE	ADULT	Alimentary canal	PAIRED	River buffalo	Illumina HiSeq 2500	3203526	2170483	67.75
ERR2352762	PRJEB25226	SAMEA103887205	abomasum	normal	River buffalo	Mediterranean	FEMALE	ADULT	Alimentary canal	PAIRED	River buffalo	Illumina HiSeq 2500	3066976	2085816	68.01
ERR2352763	PRJEB25226	SAMEA103887205	abomasum	normal	River buffalo	Mediterranean	FEMALE	ADULT	Alimentary canal	PAIRED	River buffalo	Illumina HiSeq 2500	3245996	2197886	67.71
ERR2352764	PRJEB25226	SAMEA103887205	abomasum	normal	River buffalo	Mediterranean	FEMALE	ADULT	Alimentary canal	PAIRED	River buffalo	Illumina HiSeq 2500	3442497	2347085	68.18
ERR2352765	PRJEB25226	SAMEA103887205	abomasum	normal	River buffalo	Mediterranean	FEMALE	ADULT	Alimentary canal	PAIRED	River buffalo	Illumina HiSeq 2500	3254695	2221916	68.27
ERR2352766	PRJEB25226	SAMEA103887205	abomasum	normal	River buffalo	Mediterranean	FEMALE	ADULT	Alimentary canal	PAIRED	River buffalo	Illumina HiSeq 2500	3105093	2104107	67.76
ERR2352767	PRJEB25226	SAMEA103887205	abomasum	normal	River buffalo	Mediterranean	FEMALE	ADULT	Alimentary canal	PAIRED	River buffalo	Illumina HiSeq 2500	3230531	2191472	67.84
ERR2352768	PRJEB25226	SAMEA103886462	adrenal gland	normal	River buffalo	Mediterranean	FEMALE	ADULT	Endocrine	PAIRED	River buffalo	Illumina HiSeq 2500	1462556	1090395	74.55
ERR2352769	PRJEB25226	SAMEA103886462	adrenal gland	normal	River buffalo	Mediterranean	FEMALE	ADULT	Endocrine	PAIRED	River buffalo	Illumina HiSeq 2500	1482967	1105988	74.58
ERR2352770	PRJEB25226	SAMEA103886462	adrenal gland	normal	River buffalo	Mediterranean	FEMALE	ADULT	Endocrine	PAIRED	River buffalo	Illumina HiSeq 2500	1411745	1055286	74.75
ERR2352771	PRJEB25226	SAMEA103886462	adrenal gland	normal	River buffalo	Mediterranean	FEMALE	ADULT	Endocrine	PAIRED	River buffalo	Illumina HiSeq 2500	1573801	1182117	75.11
ERR2352772	PRJEB25226	SAMEA103886462	adrenal gland	normal	River buffalo	Mediterranean	FEMALE	ADULT	Endocrine	PAIRED	River buffalo	Illumina HiSeq 2500	1493028	1123463	75.25
ERR2352773	PRJEB25226	SAMEA103886462	adrenal gland	normal	River buffalo	Mediterranean	FEMALE	ADULT	Endocrine	PAIRED	River buffalo	Illumina HiSeq 2500	1399519	1049579	75
ERR2352774	PRJEB25226	SAMEA103886462	adrenal gland	normal	River buffalo	Mediterranean	FEMALE	ADULT	Endocrine	PAIRED	River buffalo	Illumina HiSeq 2500	1475522	1103010	74.75
ERR2352775	PRJEB25226	SAMEA103886912	caecum	normal	River buffalo	Mediterranean	FEMALE	ADULT	Alimentary canal	PAIRED	River buffalo	Illumina HiSeq 2500	3467102	2430897	70.11
ERR2352776	PRJEB25226	SAMEA103886912	caecum	normal	River buffalo	Mediterranean	FEMALE	ADULT	Alimentary canal	PAIRED	River buffalo	Illumina HiSeq 2500	3318725	2325085	70.06
ERR2352777	PRJEB25226	SAMEA103886912	caecum	normal	River buffalo	Mediterranean	FEMALE	ADULT	Alimentary canal	PAIRED	River buffalo	Illumina HiSeq 2500	3483679	2439098	70.02
ERR2352778	PRJEB25226	SAMEA103886912	caecum	normal	River buffalo	Mediterranean	FEMALE	ADULT	Alimentary canal	PAIRED	River buffalo	Illumina HiSeq 2500	3440137	2407901	69.99
ERR2352779	PRJEB25226	SAMEA103886912	caecum	normal	River buffalo	Mediterranean	FEMALE	ADULT	Alimentary canal	PAIRED	River buffalo	Illumina HiSeq 2500	3693647	2601598	70.43
ERR2352780	PRJEB25226	SAMEA103886912	caecum	normal	River buffalo	Mediterranean	FEMALE	ADULT	Alimentary canal	PAIRED	River buffalo	Illumina HiSeq 2500	3507320	2470335	70.43
ERR2352781	PRJEB25226	SAMEA103886912	caecum	normal	River buffalo	Mediterranean	FEMALE	ADULT	Alimentary canal	PAIRED	River buffalo	Illumina HiSeq 2500	3294385	2317507	70.35
ERR2352782	PRJEB25226	SAMEA103886859	cerebellum	normal	River buffalo	Mediterranean	FEMALE	ADULT	CNS	PAIRED	River buffalo	Illumina HiSeq 2500	3940713	2415490	61.3
ERR2352783	PRJEB25226	SAMEA103886859	cerebellum	normal	River buffalo	Mediterranean	FEMALE	ADULT	CNS	PAIRED	River buffalo	Illumina HiSeq 2500	3877764	2360548	60.87
ERR2352784	PRJEB25226	SAMEA103886859	cerebellum	normal	River buffalo	Mediterranean	FEMALE	ADULT	CNS	PAIRED	River buffalo	Illumina HiSeq 2500	3901230	2371439	60.79
ERR2352785	PRJEB25226	SAMEA103886859	cerebellum	normal	River buffalo	Mediterranean	FEMALE	ADULT	CNS	PAIRED	River buffalo	Illumina HiSeq 2500	3735791	2271863	60.81
ERR2352786	PRJEB25226	SAMEA103886859	cerebellum	normal	River buffalo	Mediterranean	FEMALE	ADULT	CNS	PAIRED	River buffalo	Illumina HiSeq 2500	3841093	2333508	60.75
ERR2352787	PRJEB25226	SAMEA103886859	cerebellum	normal	River buffalo	Mediterranean	FEMALE	ADULT	CNS	PAIRED	River buffalo	Illumina HiSeq 2500	4157845	2544428	61.2
ERR2352788	PRJEB25226	SAMEA103886859	cerebellum	normal	River buffalo	Mediterranean	FEMALE	ADULT	CNS	PAIRED	River buffalo	Illumina HiSeq 2500	3673887	2241599	61.01
ERR2352789	PRJEB25226	SAMEA103887207	descending colon	normal	River buffalo	Mediterranean	FEMALE	ADULT	Alimentary canal	PAIRED	River buffalo	Illumina HiSeq 2500	2879682	2095954	72.78
ERR2352790	PRJEB25226	SAMEA103887207	descending colon	normal	River buffalo	Mediterranean	FEMALE	ADULT	Alimentary canal	PAIRED	River buffalo	Illumina HiSeq 2500	2747704	2003908	72.93
ERR2352791	PRJEB25226	SAMEA103887207	descending colon	normal	River buffalo	Mediterranean	FEMALE	ADULT	Alimentary canal	PAIRED	River buffalo	Illumina HiSeq 2500	2838822	2065790	72.77
ERR2352792	PRJEB25226	SAMEA103887207	descending colon	normal	River buffalo	Mediterranean	FEMALE	ADULT	Alimentary canal	PAIRED	River buffalo	Illumina HiSeq 2500	2924867	2146312	73.38
ERR2352793	PRJEB25226	SAMEA103887207	descending colon	normal	River buffalo	Mediterranean	FEMALE	ADULT	Alimentary canal	PAIRED	River buffalo	Illumina HiSeq 2500	2863735	2089258	72.96
ERR2352794	PRJEB25226	SAMEA103887207	descending colon	normal	River buffalo	Mediterranean	FEMALE	ADULT	Alimentary canal	PAIRED	River buffalo	Illumina HiSeq 2500	3059574	2242090	73.28
ERR2352795	PRJEB25226	SAMEA103887207	descending colon	normal	River buffalo	Mediterranean	FEMALE	ADULT	Alimentary canal	PAIRED	River buffalo	Illumina HiSeq 2500	2719015	1987483	73.1
ERR2352796	PRJEB25226	SAMEA103887251	ascending colon	normal	River buffalo	Mediterranean	FEMALE	ADULT	Alimentary canal	PAIRED	River buffalo	Illumina HiSeq 2500	3563745	2420816	67.93
ERR2352797	PRJEB25226	SAMEA103887251	ascending colon	normal	River buffalo	Mediterranean	FEMALE	ADULT	Alimentary canal	PAIRED	River buffalo	Illumina HiSeq 2500	3410374	2321279	68.07
ERR2352798	PRJEB25226	SAMEA103887251	ascending colon	normal	River buffalo	Mediterranean	FEMALE	ADULT	Alimentary canal	PAIRED	River buffalo	Illumina HiSeq 2500	3785937	2593292	68.5
ERR2352799	PRJEB25226	SAMEA103887251	ascending colon	normal	River buffalo	Mediterranean	FEMALE	ADULT	Alimentary canal	PAIRED	River buffalo	Illumina HiSeq 2500	3363257	2296818	68.29
ERR2352800	PRJEB25226	SAMEA103887251	ascending colon	normal	River buffalo	Mediterranean	FEMALE	ADULT	Alimentary canal	PAIRED	River buffalo	Illumina HiSeq 2500	3513594	2388400	67.98
ERR2352801	PRJEB25226	SAMEA103887251	ascending colon	normal	River buffalo	Mediterranean	FEMALE	ADULT	Alimentary canal	PAIRED	River buffalo	Illumina HiSeq 2500	3538676	2409847	68.1
ERR2352802	PRJEB25226	SAMEA103887251	ascending colon	normal	River buffalo	Mediterranean	FEMALE	ADULT	Alimentary canal	PAIRED	River buffalo	Illumina HiSeq 2500	3611249	2475134	68.54
ERR2352803	PRJEB25226	SAMEA103887012	duodenum	normal	River buffalo	Mediterranean	FEMALE	ADULT	Alimentary canal	PAIRED	River buffalo	Illumina HiSeq 2500	3761875	2806481	74.6
ERR2352804	PRJEB25226	SAMEA103887012	duodenum	normal	River buffalo	Mediterranean	FEMALE	ADULT	Alimentary canal	PAIRED	River buffalo	Illumina HiSeq 2500	3596227	2688706	74.76
ERR2352805	PRJEB25226	SAMEA103887012	duodenum	normal	River buffalo	Mediterranean	FEMALE	ADULT	Alimentary canal	PAIRED	River buffalo	Illumina HiSeq 2500	3788898	2855402	75.36
ERR2352806	PRJEB25226	SAMEA103887012	duodenum	normal	River buffalo	Mediterranean	FEMALE	ADULT	Alimentary canal	PAIRED	River buffalo	Illumina HiSeq 2500	3553077	2661671	74.91
ERR2352807	PRJEB25226	SAMEA103887012	duodenum	normal	River buffalo	Mediterranean	FEMALE	ADULT	Alimentary canal	PAIRED	River buffalo	Illumina HiSeq 2500	3734814	2792940	74.78
ERR2352808	PRJEB25226	SAMEA103887012	duodenum	normal	River buffalo	Mediterranean	FEMALE	ADULT	Alimentary canal	PAIRED	River buffalo	Illumina HiSeq 2500	3994748	3003553	75.19
ERR2352809	PRJEB25226	SAMEA103887012	duodenum	normal	River buffalo	Mediterranean	FEMALE	ADULT	Alimentary canal	PAIRED	River buffalo	Illumina HiSeq 2500	3683094	2749706	74.66
ERR2352810	PRJEB25226	SAMEA103887109	fallopian tube	normal	River buffalo	Mediterranean	FEMALE	ADULT	Female-Reproductive	PAIRED	River buffalo	Illumina HiSeq 2500	3649391	2566424	70.32
ERR2352811	PRJEB25226	SAMEA103887109	fallopian tube	normal	River buffalo	Mediterranean	FEMALE	ADULT	Female-Reproductive	PAIRED	River buffalo	Illumina HiSeq 2500	3741506	2653403	70.92
ERR2352812	PRJEB25226	SAMEA103887109	fallopian tube	normal	River buffalo	Mediterranean	FEMALE	ADULT	Female-Reproductive	PAIRED	River buffalo	Illumina HiSeq 2500	3531172	2484401	70.36
ERR2352813	PRJEB25226	SAMEA103887109	fallopian tube	normal	River buffalo	Mediterranean	FEMALE	ADULT	Female-Reproductive	PAIRED	River buffalo	Illumina HiSeq 2500	3499131	2471725	70.64
ERR2352814	PRJEB25226	SAMEA103887109	fallopian tube	normal	River buffalo	Mediterranean	FEMALE	ADULT	Female-Reproductive	PAIRED	River buffalo	Illumina HiSeq 2500	3682063	2594637	70.47
ERR2352815	PRJEB25226	SAMEA103887109	fallopian tube	normal	River buffalo	Mediterranean	FEMALE	ADULT	Female-Reproductive	PAIRED	River buffalo	Illumina HiSeq 2500	3926325	2780470	70.82
ERR2352816	PRJEB25226	SAMEA103887109	fallopian tube	normal	River buffalo	Mediterranean	FEMALE	ADULT	Female-Reproductive	PAIRED	River buffalo	Illumina HiSeq 2500	3705445	2603511	70.26
ERR2352817	PRJEB25226	SAMEA103886315	heart	normal	River buffalo	Mediterranean	FEMALE	ADULT	Cardiovascular	PAIRED	River buffalo	Illumina HiSeq 2500	142085558	84730381	59.63
ERR2352818	PRJEB25226	SAMEA103886422	common iliac lymph node	normal	River buffalo	Mediterranean	FEMALE	ADULT	Blood/immune	PAIRED	River buffalo	Illumina HiSeq 2500	3194740	2172081	67.99
ERR2352819	PRJEB25226	SAMEA103886422	common iliac lymph node	normal	River buffalo	Mediterranean	FEMALE	ADULT	Blood/immune	PAIRED	River buffalo	Illumina HiSeq 2500	3264988	2219084	67.97
ERR2352821	PRJEB25226	SAMEA103886422	common iliac lymph node	normal	River buffalo	Mediterranean	FEMALE	ADULT	Blood/immune	PAIRED	River buffalo	Illumina HiSeq 2500	3241575	2207873	68.11
ERR2352822	PRJEB25226	SAMEA103886422	common iliac lymph node	normal	River buffalo	Mediterranean	FEMALE	ADULT	Blood/immune	PAIRED	River buffalo	Illumina HiSeq 2500	3474079	2378612	68.47
ERR2352823	PRJEB25226	SAMEA103886422	common iliac lymph node	normal	River buffalo	Mediterranean	FEMALE	ADULT	Blood/immune	PAIRED	River buffalo	Illumina HiSeq 2500	3300073	2263601	68.59
ERR2352824	PRJEB25226	SAMEA103886422	common iliac lymph node	normal	River buffalo	Mediterranean	FEMALE	ADULT	Blood/immune	PAIRED	River buffalo	Illumina HiSeq 2500	3108927	2116951	68.09
ERR2352825	PRJEB25226	SAMEA103886699	layer of hippocampus	normal	River buffalo	Mediterranean	FEMALE	ADULT	CNS	PAIRED	River buffalo	Illumina HiSeq 2500	120579928	91483	0.08
ERR2352826	PRJEB25226	SAMEA103886448	ileum	normal	River buffalo	Mediterranean	FEMALE	ADULT	Alimentary canal	PAIRED	River buffalo	Illumina HiSeq 2500	15644458	10080579	64.44
ERR2352827	PRJEB25226	SAMEA103886448	ileum	normal	River buffalo	Mediterranean	FEMALE	ADULT	Alimentary canal	PAIRED	River buffalo	Illumina HiSeq 2500	15823558	10190032	64.4
ERR2352828	PRJEB25226	SAMEA103886448	ileum	normal	River buffalo	Mediterranean	FEMALE	ADULT	Alimentary canal	PAIRED	River buffalo	Illumina HiSeq 2500	15461180	9939882	64.29
ERR2352829	PRJEB25226	SAMEA103886448	ileum	normal	River buffalo	Mediterranean	FEMALE	ADULT	Alimentary canal	PAIRED	River buffalo	Illumina HiSeq 2500	15711504	10112457	64.36
ERR2352830	PRJEB25226	SAMEA103886448	ileum	normal	River buffalo	Mediterranean	FEMALE	ADULT	Alimentary canal	PAIRED	River buffalo	Illumina HiSeq 2500	15733981	10189155	64.76
ERR2352831	PRJEB25226	SAMEA103886448	ileum	normal	River buffalo	Mediterranean	FEMALE	ADULT	Alimentary canal	PAIRED	River buffalo	Illumina HiSeq 2500	15909923	10235288	64.33
ERR2352832	PRJEB25226	SAMEA103886448	ileum	normal	River buffalo	Mediterranean	FEMALE	ADULT	Alimentary canal	PAIRED	River buffalo	Illumina HiSeq 2500	15815919	10029533	63.41
ERR2352833	PRJEB25226	SAMEA103886448	ileum	normal	River buffalo	Mediterranean	FEMALE	ADULT	Alimentary canal	PAIRED	River buffalo	Illumina HiSeq 2500	15696610	9972097	63.53
ERR2352834	PRJEB25226	SAMEA103886448	ileum	normal	River buffalo	Mediterranean	FEMALE	ADULT	Alimentary canal	PAIRED	River buffalo	Illumina HiSeq 2500	15738654	10101957	64.19
ERR2352835	PRJEB25226	SAMEA103886318	jejunum	normal	River buffalo	Mediterranean	FEMALE	ADULT	Alimentary canal	PAIRED	River buffalo	Illumina HiSeq 2500	3103168	2166629	69.82
ERR2352836	PRJEB25226	SAMEA103886318	jejunum	normal	River buffalo	Mediterranean	FEMALE	ADULT	Alimentary canal	PAIRED	River buffalo	Illumina HiSeq 2500	2913484	2022519	69.42
ERR2352837	PRJEB25226	SAMEA103886318	jejunum	normal	River buffalo	Mediterranean	FEMALE	ADULT	Alimentary canal	PAIRED	River buffalo	Illumina HiSeq 2500	2924916	2025139	69.24
ERR2352838	PRJEB25226	SAMEA103886318	jejunum	normal	River buffalo	Mediterranean	FEMALE	ADULT	Alimentary canal	PAIRED	River buffalo	Illumina HiSeq 2500	2773686	1928760	69.54
ERR2352839	PRJEB25226	SAMEA103886318	jejunum	normal	River buffalo	Mediterranean	FEMALE	ADULT	Alimentary canal	PAIRED	River buffalo	Illumina HiSeq 2500	2867961	1987119	69.29
ERR2352840	PRJEB25226	SAMEA103886318	jejunum	normal	River buffalo	Mediterranean	FEMALE	ADULT	Alimentary canal	PAIRED	River buffalo	Illumina HiSeq 2500	2797059	1940556	69.38
ERR2352841	PRJEB25226	SAMEA103886318	jejunum	normal	River buffalo	Mediterranean	FEMALE	ADULT	Alimentary canal	PAIRED	River buffalo	Illumina HiSeq 2500	2939001	2056147	69.96
ERR2352842	PRJEB25226	SAMEA103887238	cortex of kidney	normal	River buffalo	Mediterranean	FEMALE	ADULT	Kidney	PAIRED	River buffalo	Illumina HiSeq 2500	3251372	2174875	66.89
ERR2352843	PRJEB25226	SAMEA103887238	cortex of kidney	normal	River buffalo	Mediterranean	FEMALE	ADULT	Kidney	PAIRED	River buffalo	Illumina HiSeq 2500	3487792	2345189	67.24
ERR2352844	PRJEB25226	SAMEA103887238	cortex of kidney	normal	River buffalo	Mediterranean	FEMALE	ADULT	Kidney	PAIRED	River buffalo	Illumina HiSeq 2500	3118078	2085087	66.87
ERR2352845	PRJEB25226	SAMEA103887238	cortex of kidney	normal	River buffalo	Mediterranean	FEMALE	ADULT	Kidney	PAIRED	River buffalo	Illumina HiSeq 2500	3095274	2076468	67.09
ERR2352846	PRJEB25226	SAMEA103887238	cortex of kidney	normal	River buffalo	Mediterranean	FEMALE	ADULT	Kidney	PAIRED	River buffalo	Illumina HiSeq 2500	3271073	2182344	66.72
ERR2352847	PRJEB25226	SAMEA103887238	cortex of kidney	normal	River buffalo	Mediterranean	FEMALE	ADULT	Kidney	PAIRED	River buffalo	Illumina HiSeq 2500	3210491	2143234	66.76
ERR2352848	PRJEB25226	SAMEA103887238	cortex of kidney	normal	River buffalo	Mediterranean	FEMALE	ADULT	Kidney	PAIRED	River buffalo	Illumina HiSeq 2500	3310647	2228854	67.32
ERR2352849	PRJEB25226	SAMEA103887217	renal medulla	normal	River buffalo	Mediterranean	FEMALE	ADULT	Kidney	PAIRED	River buffalo	Illumina HiSeq 2500	13020986	7993134	61.39
ERR2352850	PRJEB25226	SAMEA103887217	renal medulla	normal	River buffalo	Mediterranean	FEMALE	ADULT	Kidney	PAIRED	River buffalo	Illumina HiSeq 2500	13097105	7955447	60.74
ERR2352851	PRJEB25226	SAMEA103887217	renal medulla	normal	River buffalo	Mediterranean	FEMALE	ADULT	Kidney	PAIRED	River buffalo	Illumina HiSeq 2500	12784174	7857110	61.46
ERR2352852	PRJEB25226	SAMEA103887217	renal medulla	normal	River buffalo	Mediterranean	FEMALE	ADULT	Kidney	PAIRED	River buffalo	Illumina HiSeq 2500	12972129	8006957	61.72
ERR2352853	PRJEB25226	SAMEA103887217	renal medulla	normal	River buffalo	Mediterranean	FEMALE	ADULT	Kidney	PAIRED	River buffalo	Illumina HiSeq 2500	12958226	8016806	61.87
ERR2352854	PRJEB25226	SAMEA103887217	renal medulla	normal	River buffalo	Mediterranean	FEMALE	ADULT	Kidney	PAIRED	River buffalo	Illumina HiSeq 2500	12976850	7895599	60.84
ERR2352855	PRJEB25226	SAMEA103887217	renal medulla	normal	River buffalo	Mediterranean	FEMALE	ADULT	Kidney	PAIRED	River buffalo	Illumina HiSeq 2500	13124836	8072336	61.5
ERR2352857	PRJEB25226	SAMEA103887217	renal medulla	normal	River buffalo	Mediterranean	FEMALE	ADULT	Kidney	PAIRED	River buffalo	Illumina HiSeq 2500	13086711	8057490	61.57
ERR2352858	PRJEB25226	SAMEA103886440	liver	normal	River buffalo	Mediterranean	FEMALE	ADULT	Endocrine	PAIRED	River buffalo	Illumina HiSeq 2500	12047051	7363433	61.12
ERR2352859	PRJEB25226	SAMEA103886440	liver	normal	River buffalo	Mediterranean	FEMALE	ADULT	Endocrine	PAIRED	River buffalo	Illumina HiSeq 2500	12121026	7510542	61.96
ERR2352860	PRJEB25226	SAMEA103886440	liver	normal	River buffalo	Mediterranean	FEMALE	ADULT	Endocrine	PAIRED	River buffalo	Illumina HiSeq 2500	12156616	7523965	61.89
ERR2352861	PRJEB25226	SAMEA103886440	liver	normal	River buffalo	Mediterranean	FEMALE	ADULT	Endocrine	PAIRED	River buffalo	Illumina HiSeq 2500	11960619	7423645	62.07
ERR2352862	PRJEB25226	SAMEA103886440	liver	normal	River buffalo	Mediterranean	FEMALE	ADULT	Endocrine	PAIRED	River buffalo	Illumina HiSeq 2500	13051380	8087195	61.96
ERR2352863	PRJEB25226	SAMEA103886440	liver	normal	River buffalo	Mediterranean	FEMALE	ADULT	Endocrine	PAIRED	River buffalo	Illumina HiSeq 2500	12124510	7390551	60.96
ERR2352864	PRJEB25226	SAMEA103886440	liver	normal	River buffalo	Mediterranean	FEMALE	ADULT	Endocrine	PAIRED	River buffalo	Illumina HiSeq 2500	11847938	7343655	61.98
ERR2352865	PRJEB25226	SAMEA103886440	liver	normal	River buffalo	Mediterranean	FEMALE	ADULT	Endocrine	PAIRED	River buffalo	Illumina HiSeq 2500	12062816	7457033	61.82
ERR2352866	PRJEB25226	SAMEA103886440	liver	normal	River buffalo	Mediterranean	FEMALE	ADULT	Endocrine	PAIRED	River buffalo	Illumina HiSeq 2500	13066578	8134004	62.25
ERR2352867	PRJEB25226	SAMEA104381193	longissimus thoracis muscle	normal	River buffalo	Mediterranean	FEMALE	ADULT	Muscle	PAIRED	River buffalo	Illumina HiSeq 2500	13992368	7693675	54.98
ERR2352868	PRJEB25226	SAMEA104381193	longissimus thoracis muscle	normal	River buffalo	Mediterranean	FEMALE	ADULT	Muscle	PAIRED	River buffalo	Illumina HiSeq 2500	14244283	7900448	55.46
ERR2352869	PRJEB25226	SAMEA104381193	longissimus thoracis muscle	normal	River buffalo	Mediterranean	FEMALE	ADULT	Muscle	PAIRED	River buffalo	Illumina HiSeq 2500	14149755	7789713	55.05
ERR2352870	PRJEB25226	SAMEA104381193	longissimus thoracis muscle	normal	River buffalo	Mediterranean	FEMALE	ADULT	Muscle	PAIRED	River buffalo	Illumina HiSeq 2500	14098113	7777430	55.17
ERR2352871	PRJEB25226	SAMEA104381193	longissimus thoracis muscle	normal	River buffalo	Mediterranean	FEMALE	ADULT	Muscle	PAIRED	River buffalo	Illumina HiSeq 2500	13774609	7587148	55.08
ERR2352872	PRJEB25226	SAMEA104381193	longissimus thoracis muscle	normal	River buffalo	Mediterranean	FEMALE	ADULT	Muscle	PAIRED	River buffalo	Illumina HiSeq 2500	13912112	7677542	55.19
ERR2352873	PRJEB25226	SAMEA104381193	longissimus thoracis muscle	normal	River buffalo	Mediterranean	FEMALE	ADULT	Muscle	PAIRED	River buffalo	Illumina HiSeq 2500	14186103	7810322	55.06
ERR2352874	PRJEB25226	SAMEA104381193	longissimus thoracis muscle	normal	River buffalo	Mediterranean	FEMALE	ADULT	Muscle	PAIRED	River buffalo	Illumina HiSeq 2500	14017723	7615414	54.33
ERR2352875	PRJEB25226	SAMEA104381193	longissimus thoracis muscle	normal	River buffalo	Mediterranean	FEMALE	ADULT	Muscle	PAIRED	River buffalo	Illumina HiSeq 2500	14095582	7646725	54.25
ERR2352876	PRJEB25226	SAMEA103886389	lung parenchyma	normal	River buffalo	Mediterranean	FEMALE	ADULT	Respiratory	PAIRED	River buffalo	Illumina HiSeq 2500	11313204	7167507	63.36
ERR2352877	PRJEB25226	SAMEA103886389	lung parenchyma	normal	River buffalo	Mediterranean	FEMALE	ADULT	Respiratory	PAIRED	River buffalo	Illumina HiSeq 2500	11121645	7056868	63.45
ERR2352878	PRJEB25226	SAMEA103886389	lung parenchyma	normal	River buffalo	Mediterranean	FEMALE	ADULT	Respiratory	PAIRED	River buffalo	Illumina HiSeq 2500	10995912	6960957	63.3
ERR2352879	PRJEB25226	SAMEA103886389	lung parenchyma	normal	River buffalo	Mediterranean	FEMALE	ADULT	Respiratory	PAIRED	River buffalo	Illumina HiSeq 2500	11202349	7081383	63.21
ERR2352880	PRJEB25226	SAMEA103886389	lung parenchyma	normal	River buffalo	Mediterranean	FEMALE	ADULT	Respiratory	PAIRED	River buffalo	Illumina HiSeq 2500	11260706	7183363	63.79
ERR2352881	PRJEB25226	SAMEA103886389	lung parenchyma	normal	River buffalo	Mediterranean	FEMALE	ADULT	Respiratory	PAIRED	River buffalo	Illumina HiSeq 2500	11164595	6988241	62.59
ERR2352882	PRJEB25226	SAMEA103886389	lung parenchyma	normal	River buffalo	Mediterranean	FEMALE	ADULT	Respiratory	PAIRED	River buffalo	Illumina HiSeq 2500	11265647	7146201	63.43
ERR2352883	PRJEB25226	SAMEA103886389	lung parenchyma	normal	River buffalo	Mediterranean	FEMALE	ADULT	Respiratory	PAIRED	River buffalo	Illumina HiSeq 2500	11260160	7035457	62.48
ERR2352884	PRJEB25226	SAMEA103886389	lung parenchyma	normal	River buffalo	Mediterranean	FEMALE	ADULT	Respiratory	PAIRED	River buffalo	Illumina HiSeq 2500	11259574	7156323	63.56
ERR2352885	PRJEB25226	SAMEA103886446	mesenteric lymph node	normal	River buffalo	Mediterranean	FEMALE	ADULT	Blood/immune	PAIRED	River buffalo	Illumina HiSeq 2500	3484544	2380940	68.33
ERR2352886	PRJEB25226	SAMEA103886446	mesenteric lymph node	normal	River buffalo	Mediterranean	FEMALE	ADULT	Blood/immune	PAIRED	River buffalo	Illumina HiSeq 2500	3532637	2426621	68.69
ERR2352887	PRJEB25226	SAMEA103886446	mesenteric lymph node	normal	River buffalo	Mediterranean	FEMALE	ADULT	Blood/immune	PAIRED	River buffalo	Illumina HiSeq 2500	3338424	2278431	68.25
ERR2352888	PRJEB25226	SAMEA103886446	mesenteric lymph node	normal	River buffalo	Mediterranean	FEMALE	ADULT	Blood/immune	PAIRED	River buffalo	Illumina HiSeq 2500	3314699	2272438	68.56
ERR2352889	PRJEB25226	SAMEA103886446	mesenteric lymph node	normal	River buffalo	Mediterranean	FEMALE	ADULT	Blood/immune	PAIRED	River buffalo	Illumina HiSeq 2500	3724119	2557684	68.68
ERR2352890	PRJEB25226	SAMEA103886446	mesenteric lymph node	normal	River buffalo	Mediterranean	FEMALE	ADULT	Blood/immune	PAIRED	River buffalo	Illumina HiSeq 2500	3501840	2385139	68.11
ERR2352891	PRJEB25226	SAMEA103886446	mesenteric lymph node	normal	River buffalo	Mediterranean	FEMALE	ADULT	Blood/immune	PAIRED	River buffalo	Illumina HiSeq 2500	3433568	2342856	68.23
ERR2352892	PRJEB25226	SAMEA103886796	omasum	normal	River buffalo	Mediterranean	FEMALE	ADULT	Alimentary canal	PAIRED	River buffalo	Illumina HiSeq 2500	2620516	1789646	68.29
ERR2352893	PRJEB25226	SAMEA103886796	omasum	normal	River buffalo	Mediterranean	FEMALE	ADULT	Alimentary canal	PAIRED	River buffalo	Illumina HiSeq 2500	2469712	1693800	68.58
ERR2352894	PRJEB25226	SAMEA103886796	omasum	normal	River buffalo	Mediterranean	FEMALE	ADULT	Alimentary canal	PAIRED	River buffalo	Illumina HiSeq 2500	2564463	1752601	68.34
ERR2352895	PRJEB25226	SAMEA103886796	omasum	normal	River buffalo	Mediterranean	FEMALE	ADULT	Alimentary canal	PAIRED	River buffalo	Illumina HiSeq 2500	2645428	1824414	68.96
ERR2352896	PRJEB25226	SAMEA103886796	omasum	normal	River buffalo	Mediterranean	FEMALE	ADULT	Alimentary canal	PAIRED	River buffalo	Illumina HiSeq 2500	2786228	1917350	68.82
ERR2352897	PRJEB25226	SAMEA103886796	omasum	normal	River buffalo	Mediterranean	FEMALE	ADULT	Alimentary canal	PAIRED	River buffalo	Illumina HiSeq 2500	2507181	1715162	68.41
ERR2352898	PRJEB25226	SAMEA103886796	omasum	normal	River buffalo	Mediterranean	FEMALE	ADULT	Alimentary canal	PAIRED	River buffalo	Illumina HiSeq 2500	2607718	1785801	68.48
ERR2352899	PRJEB25226	SAMEA103886931	female gonad	normal	River buffalo	Mediterranean	FEMALE	ADULT	Female-Reproductive	PAIRED	River buffalo	Illumina HiSeq 2500	10636244	6705845	63.05
ERR2352900	PRJEB25226	SAMEA103886931	female gonad	normal	River buffalo	Mediterranean	FEMALE	ADULT	Female-Reproductive	PAIRED	River buffalo	Illumina HiSeq 2500	10545881	6777953	64.27
ERR2352901	PRJEB25226	SAMEA103886931	female gonad	normal	River buffalo	Mediterranean	FEMALE	ADULT	Female-Reproductive	PAIRED	River buffalo	Illumina HiSeq 2500	10551096	6756656	64.04
ERR2352902	PRJEB25226	SAMEA103886931	female gonad	normal	River buffalo	Mediterranean	FEMALE	ADULT	Female-Reproductive	PAIRED	River buffalo	Illumina HiSeq 2500	10585400	6741106	63.68
ERR2352903	PRJEB25226	SAMEA103886931	female gonad	normal	River buffalo	Mediterranean	FEMALE	ADULT	Female-Reproductive	PAIRED	River buffalo	Illumina HiSeq 2500	10390933	6630240	63.81
ERR2352904	PRJEB25226	SAMEA103886931	female gonad	normal	River buffalo	Mediterranean	FEMALE	ADULT	Female-Reproductive	PAIRED	River buffalo	Illumina HiSeq 2500	10639250	6799340	63.91
ERR2352905	PRJEB25226	SAMEA103886931	female gonad	normal	River buffalo	Mediterranean	FEMALE	ADULT	Female-Reproductive	PAIRED	River buffalo	Illumina HiSeq 2500	10500515	6715487	63.95
ERR2352906	PRJEB25226	SAMEA103886931	female gonad	normal	River buffalo	Mediterranean	FEMALE	ADULT	Female-Reproductive	PAIRED	River buffalo	Illumina HiSeq 2500	10678606	6819996	63.87
ERR2352907	PRJEB25226	SAMEA103886931	female gonad	normal	River buffalo	Mediterranean	FEMALE	ADULT	Female-Reproductive	PAIRED	River buffalo	Illumina HiSeq 2500	10548180	6660846	63.15
ERR2352908	PRJEB25226	SAMEA103886849	pancreas	normal	River buffalo	Mediterranean	FEMALE	ADULT	Endocrine	PAIRED	River buffalo	Illumina HiSeq 2500	3520294	2610245	74.15
ERR2352909	PRJEB25226	SAMEA103886849	pancreas	normal	River buffalo	Mediterranean	FEMALE	ADULT	Endocrine	PAIRED	River buffalo	Illumina HiSeq 2500	3962394	2945190	74.33
ERR2352910	PRJEB25226	SAMEA103886849	pancreas	normal	River buffalo	Mediterranean	FEMALE	ADULT	Endocrine	PAIRED	River buffalo	Illumina HiSeq 2500	3696246	2730210	73.86
ERR2352911	PRJEB25226	SAMEA103886849	pancreas	normal	River buffalo	Mediterranean	FEMALE	ADULT	Endocrine	PAIRED	River buffalo	Illumina HiSeq 2500	3720312	2743770	73.75
ERR2352912	PRJEB25226	SAMEA103886849	pancreas	normal	River buffalo	Mediterranean	FEMALE	ADULT	Endocrine	PAIRED	River buffalo	Illumina HiSeq 2500	3544202	2619047	73.9
ERR2352913	PRJEB25226	SAMEA103886849	pancreas	normal	River buffalo	Mediterranean	FEMALE	ADULT	Endocrine	PAIRED	River buffalo	Illumina HiSeq 2500	3801737	2826931	74.36
ERR2352914	PRJEB25226	SAMEA103886849	pancreas	normal	River buffalo	Mediterranean	FEMALE	ADULT	Endocrine	PAIRED	River buffalo	Illumina HiSeq 2500	3648753	2693295	73.81
ERR2352915	PRJEB25226	SAMEA103886828	Peyer's patch	normal	River buffalo	Mediterranean	FEMALE	ADULT	Endocrine	PAIRED	River buffalo	Illumina HiSeq 2500	3479341	2132713	61.3
ERR2352916	PRJEB25226	SAMEA103886828	Peyer's patch	normal	River buffalo	Mediterranean	FEMALE	ADULT	Endocrine	PAIRED	River buffalo	Illumina HiSeq 2500	3658292	2242616	61.3
ERR2352917	PRJEB25226	SAMEA103886828	Peyer's patch	normal	River buffalo	Mediterranean	FEMALE	ADULT	Endocrine	PAIRED	River buffalo	Illumina HiSeq 2500	3404498	2077894	61.03
ERR2352918	PRJEB25226	SAMEA103886828	Peyer's patch	normal	River buffalo	Mediterranean	FEMALE	ADULT	Endocrine	PAIRED	River buffalo	Illumina HiSeq 2500	3277341	1997230	60.94
ERR2352919	PRJEB25226	SAMEA103886828	Peyer's patch	normal	River buffalo	Mediterranean	FEMALE	ADULT	Endocrine	PAIRED	River buffalo	Illumina HiSeq 2500	3239027	1982264	61.2
ERR2352920	PRJEB25226	SAMEA103886828	Peyer's patch	normal	River buffalo	Mediterranean	FEMALE	ADULT	Endocrine	PAIRED	River buffalo	Illumina HiSeq 2500	3431631	2087701	60.84
ERR2352921	PRJEB25226	SAMEA103886828	Peyer's patch	normal	River buffalo	Mediterranean	FEMALE	ADULT	Endocrine	PAIRED	River buffalo	Illumina HiSeq 2500	3359418	2046063	60.91
ERR2352922	PRJEB25226	SAMEA103886637	pituitary gland	normal	River buffalo	Mediterranean	FEMALE	ADULT	Endocrine	PAIRED	River buffalo	Illumina HiSeq 2500	3282442	2359652	71.89
ERR2352923	PRJEB25226	SAMEA103886637	pituitary gland	normal	River buffalo	Mediterranean	FEMALE	ADULT	Endocrine	PAIRED	River buffalo	Illumina HiSeq 2500	3181537	2290122	71.98
ERR2352924	PRJEB25226	SAMEA103886637	pituitary gland	normal	River buffalo	Mediterranean	FEMALE	ADULT	Endocrine	PAIRED	River buffalo	Illumina HiSeq 2500	3335364	2397330	71.88
ERR2352925	PRJEB25226	SAMEA103886637	pituitary gland	normal	River buffalo	Mediterranean	FEMALE	ADULT	Endocrine	PAIRED	River buffalo	Illumina HiSeq 2500	3349688	2432532	72.62
ERR2352926	PRJEB25226	SAMEA103886637	pituitary gland	normal	River buffalo	Mediterranean	FEMALE	ADULT	Endocrine	PAIRED	River buffalo	Illumina HiSeq 2500	3312157	2384789	72
ERR2352927	PRJEB25226	SAMEA103886637	pituitary gland	normal	River buffalo	Mediterranean	FEMALE	ADULT	Endocrine	PAIRED	River buffalo	Illumina HiSeq 2500	3538527	2564662	72.48
ERR2352928	PRJEB25226	SAMEA103886637	pituitary gland	normal	River buffalo	Mediterranean	FEMALE	ADULT	Endocrine	PAIRED	River buffalo	Illumina HiSeq 2500	3147038	2269947	72.13
ERR2352929	PRJEB25226	SAMEA103886622	prescapular lymph node	normal	River buffalo	Mediterranean	FEMALE	ADULT	Blood/immune	PAIRED	River buffalo	Illumina HiSeq 2500	4565546	2986098	65.41
ERR2352930	PRJEB25226	SAMEA103886622	prescapular lymph node	normal	River buffalo	Mediterranean	FEMALE	ADULT	Blood/immune	PAIRED	River buffalo	Illumina HiSeq 2500	4603167	3036839	65.97
ERR2352931	PRJEB25226	SAMEA103886622	prescapular lymph node	normal	River buffalo	Mediterranean	FEMALE	ADULT	Blood/immune	PAIRED	River buffalo	Illumina HiSeq 2500	4508287	2951451	65.47
ERR2352932	PRJEB25226	SAMEA103886622	prescapular lymph node	normal	River buffalo	Mediterranean	FEMALE	ADULT	Blood/immune	PAIRED	River buffalo	Illumina HiSeq 2500	4543720	2980409	65.59
ERR2352933	PRJEB25226	SAMEA103886622	prescapular lymph node	normal	River buffalo	Mediterranean	FEMALE	ADULT	Blood/immune	PAIRED	River buffalo	Illumina HiSeq 2500	4852585	3196715	65.88
ERR2352934	PRJEB25226	SAMEA103886622	prescapular lymph node	normal	River buffalo	Mediterranean	FEMALE	ADULT	Blood/immune	PAIRED	River buffalo	Illumina HiSeq 2500	4310707	2836077	65.79
ERR2352935	PRJEB25226	SAMEA103886622	prescapular lymph node	normal	River buffalo	Mediterranean	FEMALE	ADULT	Blood/immune	PAIRED	River buffalo	Illumina HiSeq 2500	4354969	2850107	65.44
ERR2352936	PRJEB25226	SAMEA103886665	pylorus	normal	River buffalo	Mediterranean	FEMALE	ADULT	other	PAIRED	River buffalo	Illumina HiSeq 2500	3053712	2181516	71.44
ERR2352937	PRJEB25226	SAMEA103886665	pylorus	normal	River buffalo	Mediterranean	FEMALE	ADULT	other	PAIRED	River buffalo	Illumina HiSeq 2500	3289233	2369338	72.03
ERR2352938	PRJEB25226	SAMEA103886665	pylorus	normal	River buffalo	Mediterranean	FEMALE	ADULT	other	PAIRED	River buffalo	Illumina HiSeq 2500	2967217	2121641	71.5
ERR2352939	PRJEB25226	SAMEA103886665	pylorus	normal	River buffalo	Mediterranean	FEMALE	ADULT	other	PAIRED	River buffalo	Illumina HiSeq 2500	3097432	2213692	71.47
ERR2352940	PRJEB25226	SAMEA103886665	pylorus	normal	River buffalo	Mediterranean	FEMALE	ADULT	other	PAIRED	River buffalo	Illumina HiSeq 2500	3083778	2206236	71.54
ERR2352941	PRJEB25226	SAMEA103886665	pylorus	normal	River buffalo	Mediterranean	FEMALE	ADULT	other	PAIRED	River buffalo	Illumina HiSeq 2500	2932814	2104482	71.76
ERR2352942	PRJEB25226	SAMEA103886665	pylorus	normal	River buffalo	Mediterranean	FEMALE	ADULT	other	PAIRED	River buffalo	Illumina HiSeq 2500	3114028	2247631	72.18
ERR2352943	PRJEB25226	SAMEA103887047	right cardiac atrium	normal	River buffalo	Mediterranean	FEMALE	ADULT	Cardiovascular	PAIRED	River buffalo	Illumina HiSeq 2500	4083442	2530192	61.96
ERR2352944	PRJEB25226	SAMEA103887047	right cardiac atrium	normal	River buffalo	Mediterranean	FEMALE	ADULT	Cardiovascular	PAIRED	River buffalo	Illumina HiSeq 2500	3903173	2422352	62.06
ERR2352945	PRJEB25226	SAMEA103887047	right cardiac atrium	normal	River buffalo	Mediterranean	FEMALE	ADULT	Cardiovascular	PAIRED	River buffalo	Illumina HiSeq 2500	3857422	2399873	62.21
ERR2352946	PRJEB25226	SAMEA103887047	right cardiac atrium	normal	River buffalo	Mediterranean	FEMALE	ADULT	Cardiovascular	PAIRED	River buffalo	Illumina HiSeq 2500	4109583	2571419	62.57
ERR2352947	PRJEB25226	SAMEA103887047	right cardiac atrium	normal	River buffalo	Mediterranean	FEMALE	ADULT	Cardiovascular	PAIRED	River buffalo	Illumina HiSeq 2500	4064598	2522814	62.07
ERR2352948	PRJEB25226	SAMEA103887047	right cardiac atrium	normal	River buffalo	Mediterranean	FEMALE	ADULT	Cardiovascular	PAIRED	River buffalo	Illumina HiSeq 2500	4020985	2492905	62
ERR2352949	PRJEB25226	SAMEA103887047	right cardiac atrium	normal	River buffalo	Mediterranean	FEMALE	ADULT	Cardiovascular	PAIRED	River buffalo	Illumina HiSeq 2500	4339044	2711216	62.48
ERR2352950	PRJEB25226	SAMEA103886621	rectum	normal	River buffalo	Mediterranean	FEMALE	ADULT	Alimentary canal	PAIRED	River buffalo	Illumina HiSeq 2500	4193098	2760756	65.84
ERR2352951	PRJEB25226	SAMEA103886621	rectum	normal	River buffalo	Mediterranean	FEMALE	ADULT	Alimentary canal	PAIRED	River buffalo	Illumina HiSeq 2500	3946277	2578130	65.33
ERR2352952	PRJEB25226	SAMEA103886621	rectum	normal	River buffalo	Mediterranean	FEMALE	ADULT	Alimentary canal	PAIRED	River buffalo	Illumina HiSeq 2500	3894843	2543840	65.31
ERR2352953	PRJEB25226	SAMEA103886621	rectum	normal	River buffalo	Mediterranean	FEMALE	ADULT	Alimentary canal	PAIRED	River buffalo	Illumina HiSeq 2500	3733266	2451338	65.66
ERR2352954	PRJEB25226	SAMEA103886621	rectum	normal	River buffalo	Mediterranean	FEMALE	ADULT	Alimentary canal	PAIRED	River buffalo	Illumina HiSeq 2500	3760230	2461448	65.46
ERR2352955	PRJEB25226	SAMEA103886621	rectum	normal	River buffalo	Mediterranean	FEMALE	ADULT	Alimentary canal	PAIRED	River buffalo	Illumina HiSeq 2500	3977688	2624363	65.98
ERR2352956	PRJEB25226	SAMEA103886621	rectum	normal	River buffalo	Mediterranean	FEMALE	ADULT	Alimentary canal	PAIRED	River buffalo	Illumina HiSeq 2500	3925914	2569311	65.44
ERR2352957	PRJEB25226	SAMEA103886802	reticulum	normal	River buffalo	Mediterranean	FEMALE	ADULT	Alimentary canal	PAIRED	River buffalo	Illumina HiSeq 2500	11579170	9568945	82.64
ERR2352958	PRJEB25226	SAMEA103886802	reticulum	normal	River buffalo	Mediterranean	FEMALE	ADULT	Alimentary canal	PAIRED	River buffalo	Illumina HiSeq 2500	11586292	7308417	63.08
ERR2352959	PRJEB25226	SAMEA103886802	reticulum	normal	River buffalo	Mediterranean	FEMALE	ADULT	Alimentary canal	PAIRED	River buffalo	Illumina HiSeq 2500	11417010	7211308	63.16
ERR2352960	PRJEB25226	SAMEA103886802	reticulum	normal	River buffalo	Mediterranean	FEMALE	ADULT	Alimentary canal	PAIRED	River buffalo	Illumina HiSeq 2500	11484247	7321987	63.76
ERR2352961	PRJEB25226	SAMEA103886802	reticulum	normal	River buffalo	Mediterranean	FEMALE	ADULT	Alimentary canal	PAIRED	River buffalo	Illumina HiSeq 2500	11305726	7756488	68.61
ERR2352962	PRJEB25226	SAMEA103886802	reticulum	normal	River buffalo	Mediterranean	FEMALE	ADULT	Alimentary canal	PAIRED	River buffalo	Illumina HiSeq 2500	11564036	7289561	63.04
ERR2352963	PRJEB25226	SAMEA103886802	reticulum	normal	River buffalo	Mediterranean	FEMALE	ADULT	Alimentary canal	PAIRED	River buffalo	Illumina HiSeq 2500	11596094	7123947	61.43
ERR2352964	PRJEB25226	SAMEA103886802	reticulum	normal	River buffalo	Mediterranean	FEMALE	ADULT	Alimentary canal	PAIRED	River buffalo	Illumina HiSeq 2500	11602221	7393458	63.72
ERR2352965	PRJEB25226	SAMEA103886802	reticulum	normal	River buffalo	Mediterranean	FEMALE	ADULT	Alimentary canal	PAIRED	River buffalo	Illumina HiSeq 2500	11517222	7613256	66.1
ERR2352966	PRJEB25226	SAMEA103886381	rumen	normal	River buffalo	Mediterranean	FEMALE	ADULT	Alimentary canal	PAIRED	River buffalo	Illumina HiSeq 2500	3434950	2151283	62.63
ERR2352967	PRJEB25226	SAMEA103886381	rumen	normal	River buffalo	Mediterranean	FEMALE	ADULT	Alimentary canal	PAIRED	River buffalo	Illumina HiSeq 2500	3275996	2054946	62.73
ERR2352968	PRJEB25226	SAMEA103886381	rumen	normal	River buffalo	Mediterranean	FEMALE	ADULT	Alimentary canal	PAIRED	River buffalo	Illumina HiSeq 2500	3418712	2146805	62.8
ERR2352969	PRJEB25226	SAMEA103886381	rumen	normal	River buffalo	Mediterranean	FEMALE	ADULT	Alimentary canal	PAIRED	River buffalo	Illumina HiSeq 2500	3461322	2184653	63.12
ERR2352970	PRJEB25226	SAMEA103886381	rumen	normal	River buffalo	Mediterranean	FEMALE	ADULT	Alimentary canal	PAIRED	River buffalo	Illumina HiSeq 2500	3254803	2051323	63.02
ERR2352971	PRJEB25226	SAMEA103886381	rumen	normal	River buffalo	Mediterranean	FEMALE	ADULT	Alimentary canal	PAIRED	River buffalo	Illumina HiSeq 2500	3650417	2302686	63.08
ERR2352972	PRJEB25226	SAMEA103886381	rumen	normal	River buffalo	Mediterranean	FEMALE	ADULT	Alimentary canal	PAIRED	River buffalo	Illumina HiSeq 2500	3397944	2131051	62.72
ERR2352973	PRJEB25226	SAMEA103886756	heart	normal	River buffalo	Mediterranean	FEMALE	ADULT	Cardiovascular	PAIRED	River buffalo	Illumina HiSeq 2500	2847528	1829313	64.24
ERR2352974	PRJEB25226	SAMEA103886756	heart	normal	River buffalo	Mediterranean	FEMALE	ADULT	Cardiovascular	PAIRED	River buffalo	Illumina HiSeq 2500	2815076	1815719	64.5
ERR2352975	PRJEB25226	SAMEA103886756	heart	normal	River buffalo	Mediterranean	FEMALE	ADULT	Cardiovascular	PAIRED	River buffalo	Illumina HiSeq 2500	3184313	2057958	64.63
ERR2352976	PRJEB25226	SAMEA103886756	heart	normal	River buffalo	Mediterranean	FEMALE	ADULT	Cardiovascular	PAIRED	River buffalo	Illumina HiSeq 2500	2976864	1914224	64.3
ERR2352977	PRJEB25226	SAMEA103886756	heart	normal	River buffalo	Mediterranean	FEMALE	ADULT	Cardiovascular	PAIRED	River buffalo	Illumina HiSeq 2500	2992930	1922288	64.23
ERR2352978	PRJEB25226	SAMEA103886756	heart	normal	River buffalo	Mediterranean	FEMALE	ADULT	Cardiovascular	PAIRED	River buffalo	Illumina HiSeq 2500	2950012	1894171	64.21
ERR2352979	PRJEB25226	SAMEA103886756	heart	normal	River buffalo	Mediterranean	FEMALE	ADULT	Cardiovascular	PAIRED	River buffalo	Illumina HiSeq 2500	3021327	1956633	64.76
ERR2352980	PRJEB25226	SAMEA103886711	saliva-secreting gland	normal	River buffalo	Mediterranean	FEMALE	ADULT	Endocrine	PAIRED	River buffalo	Illumina HiSeq 2500	3666099	2457073	67.02
ERR2352981	PRJEB25226	SAMEA103886711	saliva-secreting gland	normal	River buffalo	Mediterranean	FEMALE	ADULT	Endocrine	PAIRED	River buffalo	Illumina HiSeq 2500	3866085	2612861	67.58
ERR2352982	PRJEB25226	SAMEA103886711	saliva-secreting gland	normal	River buffalo	Mediterranean	FEMALE	ADULT	Endocrine	PAIRED	River buffalo	Illumina HiSeq 2500	3772846	2526017	66.95
ERR2352983	PRJEB25226	SAMEA103886711	saliva-secreting gland	normal	River buffalo	Mediterranean	FEMALE	ADULT	Endocrine	PAIRED	River buffalo	Illumina HiSeq 2500	3835335	2568331	66.96
ERR2352984	PRJEB25226	SAMEA103886711	saliva-secreting gland	normal	River buffalo	Mediterranean	FEMALE	ADULT	Endocrine	PAIRED	River buffalo	Illumina HiSeq 2500	3808890	2555307	67.09
ERR2352985	PRJEB25226	SAMEA103886711	saliva-secreting gland	normal	River buffalo	Mediterranean	FEMALE	ADULT	Endocrine	PAIRED	River buffalo	Illumina HiSeq 2500	4069741	2744860	67.45
ERR2352986	PRJEB25226	SAMEA103886711	saliva-secreting gland	normal	River buffalo	Mediterranean	FEMALE	ADULT	Endocrine	PAIRED	River buffalo	Illumina HiSeq 2500	3611387	2426367	67.19
ERR2352987	PRJEB25226	SAMEA103886983	spleen	normal	River buffalo	Mediterranean	FEMALE	ADULT	Blood/immune	PAIRED	River buffalo	Illumina HiSeq 2500	2891184	2019764	69.86
ERR2352988	PRJEB25226	SAMEA103886983	spleen	normal	River buffalo	Mediterranean	FEMALE	ADULT	Blood/immune	PAIRED	River buffalo	Illumina HiSeq 2500	3015845	2098074	69.57
ERR2352989	PRJEB25226	SAMEA103886983	spleen	normal	River buffalo	Mediterranean	FEMALE	ADULT	Blood/immune	PAIRED	River buffalo	Illumina HiSeq 2500	3062585	2130699	69.57
ERR2352990	PRJEB25226	SAMEA103886983	spleen	normal	River buffalo	Mediterranean	FEMALE	ADULT	Blood/immune	PAIRED	River buffalo	Illumina HiSeq 2500	3110160	2183807	70.22
ERR2352991	PRJEB25226	SAMEA103886983	spleen	normal	River buffalo	Mediterranean	FEMALE	ADULT	Blood/immune	PAIRED	River buffalo	Illumina HiSeq 2500	2914878	2029347	69.62
ERR2352992	PRJEB25226	SAMEA103886983	spleen	normal	River buffalo	Mediterranean	FEMALE	ADULT	Blood/immune	PAIRED	River buffalo	Illumina HiSeq 2500	3044837	2121943	69.69
ERR2352993	PRJEB25226	SAMEA103886983	spleen	normal	River buffalo	Mediterranean	FEMALE	ADULT	Blood/immune	PAIRED	River buffalo	Illumina HiSeq 2500	3256292	2281773	70.07
ERR2352994	PRJEB25226	SAMEA103886358	thyroid gland	normal	River buffalo	Mediterranean	FEMALE	ADULT	Endocrine	PAIRED	River buffalo	Illumina HiSeq 2500	3997075	2619401	65.53
ERR2352995	PRJEB25226	SAMEA103886358	thyroid gland	normal	River buffalo	Mediterranean	FEMALE	ADULT	Endocrine	PAIRED	River buffalo	Illumina HiSeq 2500	3801281	2497863	65.71
ERR2352996	PRJEB25226	SAMEA103886358	thyroid gland	normal	River buffalo	Mediterranean	FEMALE	ADULT	Endocrine	PAIRED	River buffalo	Illumina HiSeq 2500	4021700	2630379	65.4
ERR2352997	PRJEB25226	SAMEA103886358	thyroid gland	normal	River buffalo	Mediterranean	FEMALE	ADULT	Endocrine	PAIRED	River buffalo	Illumina HiSeq 2500	4072094	2688592	66.02
ERR2352998	PRJEB25226	SAMEA103886358	thyroid gland	normal	River buffalo	Mediterranean	FEMALE	ADULT	Endocrine	PAIRED	River buffalo	Illumina HiSeq 2500	3842804	2516461	65.49
ERR2352999	PRJEB25226	SAMEA103886358	thyroid gland	normal	River buffalo	Mediterranean	FEMALE	ADULT	Endocrine	PAIRED	River buffalo	Illumina HiSeq 2500	3967203	2593406	65.37
ERR2353000	PRJEB25226	SAMEA103886358	thyroid gland	normal	River buffalo	Mediterranean	FEMALE	ADULT	Endocrine	PAIRED	River buffalo	Illumina HiSeq 2500	4276692	2816876	65.87
ERR2353001	PRJEB25226	SAMEA103886454	thymus	normal	River Buffalo	Mediterranean	FEMALE	ADULT	Blood/immune	PAIRED	River Buffalo	Illumina HiSeq 2500	11111628	7554288	67.99
ERR2353002	PRJEB25226	SAMEA103886454	thymus	normal	River Buffalo	Mediterranean	FEMALE	ADULT	Blood/immune	PAIRED	River Buffalo	Illumina HiSeq 2500	11332934	7690707	67.86
ERR2353003	PRJEB25226	SAMEA103886454	thymus	normal	River Buffalo	Mediterranean	FEMALE	ADULT	Blood/immune	PAIRED	River Buffalo	Illumina HiSeq 2500	11289308	7590338	67.23
ERR2353004	PRJEB25226	SAMEA103886454	thymus	normal	River Buffalo	Mediterranean	FEMALE	ADULT	Blood/immune	PAIRED	River Buffalo	Illumina HiSeq 2500	11241482	7657732	68.12
ERR2353005	PRJEB25226	SAMEA103886454	thymus	normal	River Buffalo	Mediterranean	FEMALE	ADULT	Blood/immune	PAIRED	River Buffalo	Illumina HiSeq 2500	11316230	7746629	68.46
ERR2353006	PRJEB25226	SAMEA103886454	thymus	normal	River Buffalo	Mediterranean	FEMALE	ADULT	Blood/immune	PAIRED	River Buffalo	Illumina HiSeq 2500	11365788	7742590	68.12
ERR2353007	PRJEB25226	SAMEA103886454	thymus	normal	River Buffalo	Mediterranean	FEMALE	ADULT	Blood/immune	PAIRED	River Buffalo	Illumina HiSeq 2500	11374782	7634220	67.12
ERR2353008	PRJEB25226	SAMEA103886454	thymus	normal	River Buffalo	Mediterranean	FEMALE	ADULT	Blood/immune	PAIRED	River Buffalo	Illumina HiSeq 2500	11433862	7779399	68.04
ERR2353009	PRJEB25226	SAMEA103886454	thymus	normal	River Buffalo	Mediterranean	FEMALE	ADULT	Blood/immune	PAIRED	River Buffalo	Illumina HiSeq 2500	11325063	6455840	57
ERR2353010	PRJEB25226	SAMEA103886783	palatine tonsil	normal	River Buffalo	Mediterranean	FEMALE	ADULT	Blood/immune	PAIRED	River Buffalo	Illumina HiSeq 2500	4224635	2928589	69.32
ERR2353011	PRJEB25226	SAMEA103886783	palatine tonsil	normal	River Buffalo	Mediterranean	FEMALE	ADULT	Blood/immune	PAIRED	River Buffalo	Illumina HiSeq 2500	4510859	3144097	69.7
ERR2353012	PRJEB25226	SAMEA103886783	palatine tonsil	normal	River Buffalo	Mediterranean	FEMALE	ADULT	Blood/immune	PAIRED	River Buffalo	Illumina HiSeq 2500	4279772	2957530	69.1
ERR2353013	PRJEB25226	SAMEA103886783	palatine tonsil	normal	River Buffalo	Mediterranean	FEMALE	ADULT	Blood/immune	PAIRED	River Buffalo	Illumina HiSeq 2500	4739146	3297750	69.59
ERR2353014	PRJEB25226	SAMEA103886783	palatine tonsil	normal	River Buffalo	Mediterranean	FEMALE	ADULT	Blood/immune	PAIRED	River Buffalo	Illumina HiSeq 2500	4480756	3093533	69.04
ERR2353015	PRJEB25226	SAMEA103886783	palatine tonsil	normal	River Buffalo	Mediterranean	FEMALE	ADULT	Blood/immune	PAIRED	River Buffalo	Illumina HiSeq 2500	4448342	3077600	69.19
ERR2353016	PRJEB25226	SAMEA103886783	palatine tonsil	normal	River Buffalo	Mediterranean	FEMALE	ADULT	Blood/immune	PAIRED	River Buffalo	Illumina HiSeq 2500	4407808	3042811	69.03
ERR2353041	PRJEB25226	SAMEA103887235	abomasum	normal	River Buffalo	Mediterranean	FEMALE	ADULT	Alimentary canal	PAIRED	River Buffalo	Illumina HiSeq 2500	1716526	1015198	59.14
ERR2353042	PRJEB25226	SAMEA103887235	abomasum	normal	River Buffalo	Mediterranean	FEMALE	ADULT	Alimentary canal	PAIRED	River Buffalo	Illumina HiSeq 2500	1645717	970657	58.98
ERR2353043	PRJEB25226	SAMEA103887235	abomasum	normal	River Buffalo	Mediterranean	FEMALE	ADULT	Alimentary canal	PAIRED	River Buffalo	Illumina HiSeq 2500	1502428	913652	60.81
ERR2353044	PRJEB25226	SAMEA103887235	abomasum	normal	River Buffalo	Mediterranean	FEMALE	ADULT	Alimentary canal	PAIRED	River Buffalo	Illumina HiSeq 2500	1663928	983403	59.1
ERR2353045	PRJEB25226	SAMEA103887235	abomasum	normal	River Buffalo	Mediterranean	FEMALE	ADULT	Alimentary canal	PAIRED	River Buffalo	Illumina HiSeq 2500	1365130	860107	63.01
ERR2353046	PRJEB25226	SAMEA103887235	abomasum	normal	River Buffalo	Mediterranean	FEMALE	ADULT	Alimentary canal	PAIRED	River Buffalo	Illumina HiSeq 2500	1603041	956827	59.69
ERR2353047	PRJEB25226	SAMEA103887235	abomasum	normal	River Buffalo	Mediterranean	FEMALE	ADULT	Alimentary canal	PAIRED	River Buffalo	Illumina HiSeq 2500	1615662	963845	59.66
ERR2353048	PRJEB25226	SAMEA103887235	abomasum	normal	River Buffalo	Mediterranean	FEMALE	ADULT	Alimentary canal	PAIRED	River Buffalo	Illumina HiSeq 2500	1643728	980115	59.63
ERR2353049	PRJEB25226	SAMEA103887235	abomasum	normal	River Buffalo	Mediterranean	FEMALE	ADULT	Alimentary canal	PAIRED	River Buffalo	Illumina HiSeq 2500	1317916	834081	63.29
ERR2353050	PRJEB25226	SAMEA103886909	adrenal gland	normal	River Buffalo	Mediterranean	FEMALE	ADULT	Endocrine	PAIRED	River Buffalo	Illumina HiSeq 2500	2095895	1523468	72.69
ERR2353051	PRJEB25226	SAMEA103886909	adrenal gland	normal	River Buffalo	Mediterranean	FEMALE	ADULT	Endocrine	PAIRED	River Buffalo	Illumina HiSeq 2500	2058636	1506713	73.19
ERR2353052	PRJEB25226	SAMEA103886909	adrenal gland	normal	River Buffalo	Mediterranean	FEMALE	ADULT	Endocrine	PAIRED	River Buffalo	Illumina HiSeq 2500	2186928	1588911	72.65
ERR2353053	PRJEB25226	SAMEA103886909	adrenal gland	normal	River Buffalo	Mediterranean	FEMALE	ADULT	Endocrine	PAIRED	River Buffalo	Illumina HiSeq 2500	1721205	1338502	77.77
ERR2353054	PRJEB25226	SAMEA103886909	adrenal gland	normal	River Buffalo	Mediterranean	FEMALE	ADULT	Endocrine	PAIRED	River Buffalo	Illumina HiSeq 2500	1666393	1298360	77.91
ERR2353055	PRJEB25226	SAMEA103886909	adrenal gland	normal	River Buffalo	Mediterranean	FEMALE	ADULT	Endocrine	PAIRED	River Buffalo	Illumina HiSeq 2500	2100725	1534870	73.06
ERR2353056	PRJEB25226	SAMEA103886909	adrenal gland	normal	River Buffalo	Mediterranean	FEMALE	ADULT	Endocrine	PAIRED	River Buffalo	Illumina HiSeq 2500	2070094	1512829	73.08
ERR2353058	PRJEB25226	SAMEA103886909	adrenal gland	normal	River Buffalo	Mediterranean	FEMALE	ADULT	Endocrine	PAIRED	River Buffalo	Illumina HiSeq 2500	2085118	1512887	72.56
ERR2353123	PRJEB25226	SAMEA103886483	caecum	normal	River Buffalo	Mediterranean	FEMALE	ADULT	Alimentary canal	PAIRED	River Buffalo	Illumina HiSeq 2500	2036298	1383529	67.94
ERR2353124	PRJEB25226	SAMEA103886483	caecum	normal	River Buffalo	Mediterranean	FEMALE	ADULT	Alimentary canal	PAIRED	River Buffalo	Illumina HiSeq 2500	2489137	1587606	63.78
ERR2353125	PRJEB25226	SAMEA103886483	caecum	normal	River Buffalo	Mediterranean	FEMALE	ADULT	Alimentary canal	PAIRED	River Buffalo	Illumina HiSeq 2500	2289110	1474927	64.43
ERR2353126	PRJEB25226	SAMEA103886483	caecum	normal	River Buffalo	Mediterranean	FEMALE	ADULT	Alimentary canal	PAIRED	River Buffalo	Illumina HiSeq 2500	2415594	1524058	63.09
ERR2353127	PRJEB25226	SAMEA103886483	caecum	normal	River Buffalo	Mediterranean	FEMALE	ADULT	Alimentary canal	PAIRED	River Buffalo	Illumina HiSeq 2500	2406793	1512614	62.85
ERR2353128	PRJEB25226	SAMEA103886483	caecum	normal	River Buffalo	Mediterranean	FEMALE	ADULT	Alimentary canal	PAIRED	River Buffalo	Illumina HiSeq 2500	1975006	1344821	68.09
ERR2353129	PRJEB25226	SAMEA103886483	caecum	normal	River Buffalo	Mediterranean	FEMALE	ADULT	Alimentary canal	PAIRED	River Buffalo	Illumina HiSeq 2500	2460188	1570938	63.85
ERR2353130	PRJEB25226	SAMEA103886483	caecum	normal	River Buffalo	Mediterranean	FEMALE	ADULT	Alimentary canal	PAIRED	River Buffalo	Illumina HiSeq 2500	2526629	1587334	62.82
ERR2353131	PRJEB25226	SAMEA103886483	caecum	normal	River Buffalo	Mediterranean	FEMALE	ADULT	Alimentary canal	PAIRED	River Buffalo	Illumina HiSeq 2500	2438751	1560812	64
ERR2353131	PRJEB25226	SAMEA103886483	caecum	normal	River Buffalo	Mediterranean	FEMALE	ADULT	Alimentary canal	PAIRED	River Buffalo	Illumina HiSeq 2500	2438751	1560812	64
ERR2353132	PRJEB25226	SAMEA103886638	cerebellum	normal	River Buffalo	Mediterranean	FEMALE	ADULT	CNS	PAIRED	River Buffalo	Illumina HiSeq 2500	2881251	2117503	73.49
ERR2353133	PRJEB25226	SAMEA103886638	cerebellum	normal	River Buffalo	Mediterranean	FEMALE	ADULT	CNS	PAIRED	River Buffalo	Illumina HiSeq 2500	2917092	2151120	73.74
ERR2353134	PRJEB25226	SAMEA103886638	cerebellum	normal	River Buffalo	Mediterranean	FEMALE	ADULT	CNS	PAIRED	River Buffalo	Illumina HiSeq 2500	2319675	1819988	78.46
ERR2353135	PRJEB25226	SAMEA103886638	cerebellum	normal	River Buffalo	Mediterranean	FEMALE	ADULT	CNS	PAIRED	River Buffalo	Illumina HiSeq 2500	2624220	1972198	75.15
ERR2353136	PRJEB25226	SAMEA103886638	cerebellum	normal	River Buffalo	Mediterranean	FEMALE	ADULT	CNS	PAIRED	River Buffalo	Illumina HiSeq 2500	2390805	1872046	78.3
ERR2353137	PRJEB25226	SAMEA103886638	cerebellum	normal	River Buffalo	Mediterranean	FEMALE	ADULT	CNS	PAIRED	River Buffalo	Illumina HiSeq 2500	3005263	2218379	73.82
ERR2353138	PRJEB25226	SAMEA103886638	cerebellum	normal	River Buffalo	Mediterranean	FEMALE	ADULT	CNS	PAIRED	River Buffalo	Illumina HiSeq 2500	2806488	2084227	74.26
ERR2353139	PRJEB25226	SAMEA103886638	cerebellum	normal	River Buffalo	Mediterranean	FEMALE	ADULT	CNS	PAIRED	River Buffalo	Illumina HiSeq 2500	2819356	2090005	74.13
ERR2353140	PRJEB25226	SAMEA103886638	cerebellum	normal	River Buffalo	Mediterranean	FEMALE	ADULT	CNS	PAIRED	River Buffalo	Illumina HiSeq 2500	2851100	2111876	74.07
ERR2353141	PRJEB25226	SAMEA103887230	descending colon	normal	River Buffalo	Mediterranean	FEMALE	ADULT	Alimentary canal	PAIRED	River Buffalo	Illumina HiSeq 2500	2719322	1717293	63.15
ERR2353142	PRJEB25226	SAMEA103887230	descending colon	normal	River Buffalo	Mediterranean	FEMALE	ADULT	Alimentary canal	PAIRED	River Buffalo	Illumina HiSeq 2500	2855683	1803268	63.15
ERR2353143	PRJEB25226	SAMEA103887230	descending colon	normal	River Buffalo	Mediterranean	FEMALE	ADULT	Alimentary canal	PAIRED	River Buffalo	Illumina HiSeq 2500	2693439	1722968	63.97
ERR2353144	PRJEB25226	SAMEA103887230	descending colon	normal	River Buffalo	Mediterranean	FEMALE	ADULT	Alimentary canal	PAIRED	River Buffalo	Illumina HiSeq 2500	2518680	1633708	64.86
ERR2353145	PRJEB25226	SAMEA103887230	descending colon	normal	River Buffalo	Mediterranean	FEMALE	ADULT	Alimentary canal	PAIRED	River Buffalo	Illumina HiSeq 2500	2754216	1757425	63.81
ERR2353146	PRJEB25226	SAMEA103887230	descending colon	normal	River Buffalo	Mediterranean	FEMALE	ADULT	Alimentary canal	PAIRED	River Buffalo	Illumina HiSeq 2500	2709836	1730359	63.85
ERR2353147	PRJEB25226	SAMEA103887230	descending colon	normal	River Buffalo	Mediterranean	FEMALE	ADULT	Alimentary canal	PAIRED	River Buffalo	Illumina HiSeq 2500	2261131	1533886	67.84
ERR2353148	PRJEB25226	SAMEA103887230	descending colon	normal	River Buffalo	Mediterranean	FEMALE	ADULT	Alimentary canal	PAIRED	River Buffalo	Illumina HiSeq 2500	2765092	1752659	63.39
ERR2353149	PRJEB25226	SAMEA103887230	descending colon	normal	River Buffalo	Mediterranean	FEMALE	ADULT	Alimentary canal	PAIRED	River Buffalo	Illumina HiSeq 2500	2191131	1488285	67.92
ERR2353150	PRJEB25226	SAMEA103887157	ascending colon	normal	River Buffalo	Mediterranean	FEMALE	ADULT	Alimentary canal	PAIRED	River Buffalo	Illumina HiSeq 2500	2179266	1537250	70.54
ERR2353151	PRJEB25226	SAMEA103887157	ascending colon	normal	River Buffalo	Mediterranean	FEMALE	ADULT	Alimentary canal	PAIRED	River Buffalo	Illumina HiSeq 2500	2035652	1446953	71.08
ERR2353152	PRJEB25226	SAMEA103887157	ascending colon	normal	River Buffalo	Mediterranean	FEMALE	ADULT	Alimentary canal	PAIRED	River Buffalo	Illumina HiSeq 2500	2070348	1470152	71.01
ERR2353153	PRJEB25226	SAMEA103887157	ascending colon	normal	River Buffalo	Mediterranean	FEMALE	ADULT	Alimentary canal	PAIRED	River Buffalo	Illumina HiSeq 2500	1905416	1375993	72.21
ERR2353154	PRJEB25226	SAMEA103887157	ascending colon	normal	River Buffalo	Mediterranean	FEMALE	ADULT	Alimentary canal	PAIRED	River Buffalo	Illumina HiSeq 2500	2031180	1446518	71.22
ERR2353155	PRJEB25226	SAMEA103887157	ascending colon	normal	River Buffalo	Mediterranean	FEMALE	ADULT	Alimentary canal	PAIRED	River Buffalo	Illumina HiSeq 2500	1643705	1243870	75.67
ERR2353156	PRJEB25226	SAMEA103887157	ascending colon	normal	River Buffalo	Mediterranean	FEMALE	ADULT	Alimentary canal	PAIRED	River Buffalo	Illumina HiSeq 2500	2118283	1496683	70.66
ERR2353157	PRJEB25226	SAMEA103887157	ascending colon	normal	River Buffalo	Mediterranean	FEMALE	ADULT	Alimentary canal	PAIRED	River Buffalo	Illumina HiSeq 2500	2071876	1461744	70.55
ERR2353158	PRJEB25226	SAMEA103887157	ascending colon	normal	River Buffalo	Mediterranean	FEMALE	ADULT	Alimentary canal	PAIRED	River Buffalo	Illumina HiSeq 2500	1701724	1285834	75.56
ERR2353159	PRJEB25226	SAMEA103886465	duodenum	normal	River Buffalo	Mediterranean	FEMALE	ADULT	Alimentary canal	PAIRED	River Buffalo	Illumina HiSeq 2500	1529005	1161424	75.96
ERR2353160	PRJEB25226	SAMEA103886465	duodenum	normal	River Buffalo	Mediterranean	FEMALE	ADULT	Alimentary canal	PAIRED	River Buffalo	Illumina HiSeq 2500	1878274	1343685	71.54
ERR2353161	PRJEB25226	SAMEA103886465	duodenum	normal	River Buffalo	Mediterranean	FEMALE	ADULT	Alimentary canal	PAIRED	River Buffalo	Illumina HiSeq 2500	1998215	1421922	71.16
ERR2353162	PRJEB25226	SAMEA103886465	duodenum	normal	River Buffalo	Mediterranean	FEMALE	ADULT	Alimentary canal	PAIRED	River Buffalo	Illumina HiSeq 2500	1906490	1363604	71.52
ERR2353163	PRJEB25226	SAMEA103886465	duodenum	normal	River Buffalo	Mediterranean	FEMALE	ADULT	Alimentary canal	PAIRED	River Buffalo	Illumina HiSeq 2500	1751326	1273151	72.7
ERR2353164	PRJEB25226	SAMEA103886465	duodenum	normal	River Buffalo	Mediterranean	FEMALE	ADULT	Alimentary canal	PAIRED	River Buffalo	Illumina HiSeq 2500	1940232	1379687	71.11
ERR2353165	PRJEB25226	SAMEA103886465	duodenum	normal	River Buffalo	Mediterranean	FEMALE	ADULT	Alimentary canal	PAIRED	River Buffalo	Illumina HiSeq 2500	1578811	1197399	75.84
ERR2353166	PRJEB25226	SAMEA103886465	duodenum	normal	River Buffalo	Mediterranean	FEMALE	ADULT	Alimentary canal	PAIRED	River Buffalo	Illumina HiSeq 2500	1867126	1340500	71.79
ERR2353167	PRJEB25226	SAMEA103886465	duodenum	normal	River Buffalo	Mediterranean	FEMALE	ADULT	Alimentary canal	PAIRED	River Buffalo	Illumina HiSeq 2500	1903655	1352386	71.04
ERR2353168	PRJEB25226	SAMEA103886337	fallopian tube	normal	River Buffalo	Mediterranean	FEMALE	ADULT	Female-Reproductive	PAIRED	River Buffalo	Illumina HiSeq 2500	2252012	1585717	70.41
ERR2353169	PRJEB25226	SAMEA103886337	fallopian tube	normal	River Buffalo	Mediterranean	FEMALE	ADULT	Female-Reproductive	PAIRED	River Buffalo	Illumina HiSeq 2500	2170793	1528909	70.43
ERR2353170	PRJEB25226	SAMEA103886337	fallopian tube	normal	River Buffalo	Mediterranean	FEMALE	ADULT	Female-Reproductive	PAIRED	River Buffalo	Illumina HiSeq 2500	1748929	1325997	75.82
ERR2353171	PRJEB25226	SAMEA103886337	fallopian tube	normal	River Buffalo	Mediterranean	FEMALE	ADULT	Female-Reproductive	PAIRED	River Buffalo	Illumina HiSeq 2500	1693110	1286055	75.96
ERR2353172	PRJEB25226	SAMEA103886337	fallopian tube	normal	River Buffalo	Mediterranean	FEMALE	ADULT	Female-Reproductive	PAIRED	River Buffalo	Illumina HiSeq 2500	2145351	1509089	70.34
ERR2353173	PRJEB25226	SAMEA103886337	fallopian tube	normal	River Buffalo	Mediterranean	FEMALE	ADULT	Female-Reproductive	PAIRED	River Buffalo	Illumina HiSeq 2500	2100102	1491157	71
ERR2353174	PRJEB25226	SAMEA103886337	fallopian tube	normal	River Buffalo	Mediterranean	FEMALE	ADULT	Female-Reproductive	PAIRED	River Buffalo	Illumina HiSeq 2500	2060257	1478237	71.75
ERR2353175	PRJEB25226	SAMEA103886337	fallopian tube	normal	River Buffalo	Mediterranean	FEMALE	ADULT	Female-Reproductive	PAIRED	River Buffalo	Illumina HiSeq 2500	2167613	1536347	70.88
ERR2353176	PRJEB25226	SAMEA103886337	fallopian tube	normal	River Buffalo	Mediterranean	FEMALE	ADULT	Female-Reproductive	PAIRED	River Buffalo	Illumina HiSeq 2500	2117667	1498527	70.76
ERR2353177	PRJEB25226	SAMEA103886939	ileum	normal	River Buffalo	Mediterranean	FEMALE	ADULT	Alimentary canal	PAIRED	River Buffalo	Illumina HiSeq 2500	3935931	2779618	70.62
ERR2353178	PRJEB25226	SAMEA103886939	ileum	normal	River Buffalo	Mediterranean	FEMALE	ADULT	Alimentary canal	PAIRED	River Buffalo	Illumina HiSeq 2500	3706985	2636427	71.12
ERR2353179	PRJEB25226	SAMEA103886939	ileum	normal	River Buffalo	Mediterranean	FEMALE	ADULT	Alimentary canal	PAIRED	River Buffalo	Illumina HiSeq 2500	3185684	2274089	71.38
ERR2353180	PRJEB25226	SAMEA103886939	ileum	normal	River Buffalo	Mediterranean	FEMALE	ADULT	Alimentary canal	PAIRED	River Buffalo	Illumina HiSeq 2500	4087109	2896993	70.88
ERR2353181	PRJEB25226	SAMEA103886939	ileum	normal	River Buffalo	Mediterranean	FEMALE	ADULT	Alimentary canal	PAIRED	River Buffalo	Illumina HiSeq 2500	3746674	2631421	70.23
ERR2353182	PRJEB25226	SAMEA103886939	ileum	normal	River Buffalo	Mediterranean	FEMALE	ADULT	Alimentary canal	PAIRED	River Buffalo	Illumina HiSeq 2500	3735251	2664282	71.33
ERR2353183	PRJEB25226	SAMEA103886939	ileum	normal	River Buffalo	Mediterranean	FEMALE	ADULT	Alimentary canal	PAIRED	River Buffalo	Illumina HiSeq 2500	3878811	2743012	70.72
ERR2353184	PRJEB25226	SAMEA103886939	ileum	normal	River Buffalo	Mediterranean	FEMALE	ADULT	Alimentary canal	PAIRED	River Buffalo	Illumina HiSeq 2500	3198626	2298037	71.84
ERR2353185	PRJEB25226	SAMEA103886939	ileum	normal	River Buffalo	Mediterranean	FEMALE	ADULT	Alimentary canal	PAIRED	River Buffalo	Illumina HiSeq 2500	3129187	2249568	71.89
ERR2353186	PRJEB25226	SAMEA103886939	ileum	normal	River Buffalo	Mediterranean	FEMALE	ADULT	Alimentary canal	PAIRED	River Buffalo	Illumina HiSeq 2500	3846760	2723117	70.79
ERR2353187	PRJEB25226	SAMEA103886939	ileum	normal	River Buffalo	Mediterranean	FEMALE	ADULT	Alimentary canal	PAIRED	River Buffalo	Illumina HiSeq 2500	3949137	2786090	70.55
ERR2353188	PRJEB25226	SAMEA103886939	ileum	normal	River Buffalo	Mediterranean	FEMALE	ADULT	Alimentary canal	PAIRED	River Buffalo	Illumina HiSeq 2500	3956106	2801000	70.8
ERR2353189	PRJEB25226	SAMEA103886939	ileum	normal	River Buffalo	Mediterranean	FEMALE	ADULT	Alimentary canal	PAIRED	River Buffalo	Illumina HiSeq 2500	3971065	2805981	70.66
ERR2353190	PRJEB25226	SAMEA103886939	ileum	normal	River Buffalo	Mediterranean	FEMALE	ADULT	Alimentary canal	PAIRED	River Buffalo	Illumina HiSeq 2500	3999929	2824717	70.62
ERR2353191	PRJEB25226	SAMEA103886939	ileum	normal	River Buffalo	Mediterranean	FEMALE	ADULT	Alimentary canal	PAIRED	River Buffalo	Illumina HiSeq 2500	3122747	2243773	71.85
ERR2353192	PRJEB25226	SAMEA103886939	ileum	normal	River Buffalo	Mediterranean	FEMALE	ADULT	Alimentary canal	PAIRED	River Buffalo	Illumina HiSeq 2500	4109657	2899482	70.55
ERR2353193	PRJEB25226	SAMEA103886939	ileum	normal	River Buffalo	Mediterranean	FEMALE	ADULT	Alimentary canal	PAIRED	River Buffalo	Illumina HiSeq 2500	4139304	2887959	69.77
ERR2353194	PRJEB25226	SAMEA103886939	ileum	normal	River Buffalo	Mediterranean	FEMALE	ADULT	Alimentary canal	PAIRED	River Buffalo	Illumina HiSeq 2500	3219085	2303937	71.57
ERR2353195	PRJEB25226	SAMEA103886939	ileum	normal	River Buffalo	Mediterranean	FEMALE	ADULT	Alimentary canal	PAIRED	River Buffalo	Illumina HiSeq 2500	3996093	2819355	70.55
ERR2353196	PRJEB25226	SAMEA103886939	ileum	normal	River Buffalo	Mediterranean	FEMALE	ADULT	Alimentary canal	PAIRED	River Buffalo	Illumina HiSeq 2500	3666464	2597581	70.85
ERR2353197	PRJEB25226	SAMEA103886939	ileum	normal	River Buffalo	Mediterranean	FEMALE	ADULT	Alimentary canal	PAIRED	River Buffalo	Illumina HiSeq 2500	3828149	2702874	70.61
ERR2353198	PRJEB25226	SAMEA103886939	ileum	normal	River Buffalo	Mediterranean	FEMALE	ADULT	Alimentary canal	PAIRED	River Buffalo	Illumina HiSeq 2500	2952968	2137895	72.4
ERR2353199	PRJEB25226	SAMEA103886939	ileum	normal	River Buffalo	Mediterranean	FEMALE	ADULT	Alimentary canal	PAIRED	River Buffalo	Illumina HiSeq 2500	3193002	2290006	71.72
ERR2353200	PRJEB25226	SAMEA103887050	jejunum	normal	River Buffalo	Mediterranean	FEMALE	ADULT	Alimentary canal	PAIRED	River Buffalo	Illumina HiSeq 2500	1908310	1436843	75.29
ERR2353201	PRJEB25226	SAMEA103887050	jejunum	normal	River Buffalo	Mediterranean	FEMALE	ADULT	Alimentary canal	PAIRED	River Buffalo	Illumina HiSeq 2500	1889137	1418544	75.09
ERR2353202	PRJEB25226	SAMEA103887050	jejunum	normal	River Buffalo	Mediterranean	FEMALE	ADULT	Alimentary canal	PAIRED	River Buffalo	Illumina HiSeq 2500	1604917	1292508	80.53
ERR2353203	PRJEB25226	SAMEA103887050	jejunum	normal	River Buffalo	Mediterranean	FEMALE	ADULT	Alimentary canal	PAIRED	River Buffalo	Illumina HiSeq 2500	1896264	1436160	75.74
ERR2353204	PRJEB25226	SAMEA103887050	jejunum	normal	River Buffalo	Mediterranean	FEMALE	ADULT	Alimentary canal	PAIRED	River Buffalo	Illumina HiSeq 2500	1555150	1254012	80.64
ERR2353205	PRJEB25226	SAMEA103887050	jejunum	normal	River Buffalo	Mediterranean	FEMALE	ADULT	Alimentary canal	PAIRED	River Buffalo	Illumina HiSeq 2500	1909466	1446178	75.74
ERR2353206	PRJEB25226	SAMEA103887050	jejunum	normal	River Buffalo	Mediterranean	FEMALE	ADULT	Alimentary canal	PAIRED	River Buffalo	Illumina HiSeq 2500	1972037	1483090	75.21
ERR2353207	PRJEB25226	SAMEA103887050	jejunum	normal	River Buffalo	Mediterranean	FEMALE	ADULT	Alimentary canal	PAIRED	River Buffalo	Illumina HiSeq 2500	1769494	1342332	75.86
ERR2353208	PRJEB25226	SAMEA103887050	jejunum	normal	River Buffalo	Mediterranean	FEMALE	ADULT	Alimentary canal	PAIRED	River Buffalo	Illumina HiSeq 2500	1933862	1464184	75.71
ERR2353209	PRJEB25226	SAMEA103887153	cortex of kidney	normal	River Buffalo	Mediterranean	FEMALE	ADULT	Kidney	PAIRED	River Buffalo	Illumina HiSeq 2500	2315672	1657737	71.59
ERR2353210	PRJEB25226	SAMEA103887153	cortex of kidney	normal	River Buffalo	Mediterranean	FEMALE	ADULT	Kidney	PAIRED	River Buffalo	Illumina HiSeq 2500	2478892	1761379	71.06
ERR2353211	PRJEB25226	SAMEA103887153	cortex of kidney	normal	River Buffalo	Mediterranean	FEMALE	ADULT	Kidney	PAIRED	River Buffalo	Illumina HiSeq 2500	1970481	1501581	76.2
ERR2353212	PRJEB25226	SAMEA103887153	cortex of kidney	normal	River Buffalo	Mediterranean	FEMALE	ADULT	Kidney	PAIRED	River Buffalo	Illumina HiSeq 2500	2512332	1781846	70.92
ERR2353213	PRJEB25226	SAMEA103887153	cortex of kidney	normal	River Buffalo	Mediterranean	FEMALE	ADULT	Kidney	PAIRED	River Buffalo	Illumina HiSeq 2500	2617829	1841184	70.33
ERR2353214	PRJEB25226	SAMEA103887153	cortex of kidney	normal	River Buffalo	Mediterranean	FEMALE	ADULT	Kidney	PAIRED	River Buffalo	Illumina HiSeq 2500	2040284	1551248	76.03
ERR2353215	PRJEB25226	SAMEA103887153	cortex of kidney	normal	River Buffalo	Mediterranean	FEMALE	ADULT	Kidney	PAIRED	River Buffalo	Illumina HiSeq 2500	2534478	1787195	70.52
ERR2353216	PRJEB25226	SAMEA103887153	cortex of kidney	normal	River Buffalo	Mediterranean	FEMALE	ADULT	Kidney	PAIRED	River Buffalo	Illumina HiSeq 2500	2486362	1749879	70.38
ERR2353217	PRJEB25226	SAMEA103887153	cortex of kidney	normal	River Buffalo	Mediterranean	FEMALE	ADULT	Kidney	PAIRED	River Buffalo	Illumina HiSeq 2500	2463962	1753206	71.15
ERR2353218	PRJEB25226	SAMEA103887199	renal medulla	normal	River Buffalo	Mediterranean	FEMALE	ADULT	Kidney	PAIRED	River Buffalo	Illumina HiSeq 2500	3844228	2671110	69.48
ERR2353219	PRJEB25226	SAMEA103887199	renal medulla	normal	River Buffalo	Mediterranean	FEMALE	ADULT	Kidney	PAIRED	River Buffalo	Illumina HiSeq 2500	3342485	2355348	70.47
ERR2353220	PRJEB25226	SAMEA103887199	renal medulla	normal	River Buffalo	Mediterranean	FEMALE	ADULT	Kidney	PAIRED	River Buffalo	Illumina HiSeq 2500	3992101	2780351	69.65
ERR2353221	PRJEB25226	SAMEA103887199	renal medulla	normal	River Buffalo	Mediterranean	FEMALE	ADULT	Kidney	PAIRED	River Buffalo	Illumina HiSeq 2500	4086062	2838074	69.46
ERR2353222	PRJEB25226	SAMEA103887199	renal medulla	normal	River Buffalo	Mediterranean	FEMALE	ADULT	Kidney	PAIRED	River Buffalo	Illumina HiSeq 2500	4257139	2907788	68.3
ERR2353223	PRJEB25226	SAMEA103887199	renal medulla	normal	River Buffalo	Mediterranean	FEMALE	ADULT	Kidney	PAIRED	River Buffalo	Illumina HiSeq 2500	3332444	2329425	69.9
ERR2353224	PRJEB25226	SAMEA103887199	renal medulla	normal	River Buffalo	Mediterranean	FEMALE	ADULT	Kidney	PAIRED	River Buffalo	Illumina HiSeq 2500	3368503	2364521	70.2
ERR2353225	PRJEB25226	SAMEA103887199	renal medulla	normal	River Buffalo	Mediterranean	FEMALE	ADULT	Kidney	PAIRED	River Buffalo	Illumina HiSeq 2500	4140344	2870520	69.33
ERR2353226	PRJEB25226	SAMEA103887199	renal medulla	normal	River Buffalo	Mediterranean	FEMALE	ADULT	Kidney	PAIRED	River Buffalo	Illumina HiSeq 2500	3872926	2705153	69.85
ERR2353227	PRJEB25226	SAMEA103887199	renal medulla	normal	River Buffalo	Mediterranean	FEMALE	ADULT	Kidney	PAIRED	River Buffalo	Illumina HiSeq 2500	4140970	2867928	69.26
ERR2353228	PRJEB25226	SAMEA103887199	renal medulla	normal	River Buffalo	Mediterranean	FEMALE	ADULT	Kidney	PAIRED	River Buffalo	Illumina HiSeq 2500	4258834	2949860	69.26
ERR2353229	PRJEB25226	SAMEA103887199	renal medulla	normal	River Buffalo	Mediterranean	FEMALE	ADULT	Kidney	PAIRED	River Buffalo	Illumina HiSeq 2500	4073201	2804468	68.85
ERR2353230	PRJEB25226	SAMEA103887199	renal medulla	normal	River Buffalo	Mediterranean	FEMALE	ADULT	Kidney	PAIRED	River Buffalo	Illumina HiSeq 2500	3948849	2732015	69.19
ERR2353231	PRJEB25226	SAMEA103887199	renal medulla	normal	River Buffalo	Mediterranean	FEMALE	ADULT	Kidney	PAIRED	River Buffalo	Illumina HiSeq 2500	3790173	2634128	69.5
ERR2353232	PRJEB25226	SAMEA103887199	renal medulla	normal	River Buffalo	Mediterranean	FEMALE	ADULT	Kidney	PAIRED	River Buffalo	Illumina HiSeq 2500	3272073	2310601	70.62
ERR2353233	PRJEB25226	SAMEA103887199	renal medulla	normal	River Buffalo	Mediterranean	FEMALE	ADULT	Kidney	PAIRED	River Buffalo	Illumina HiSeq 2500	4103687	2847863	69.4
ERR2353234	PRJEB25226	SAMEA103887199	renal medulla	normal	River Buffalo	Mediterranean	FEMALE	ADULT	Kidney	PAIRED	River Buffalo	Illumina HiSeq 2500	4111374	2853449	69.4
ERR2353235	PRJEB25226	SAMEA103887199	renal medulla	normal	River Buffalo	Mediterranean	FEMALE	ADULT	Kidney	PAIRED	River Buffalo	Illumina HiSeq 2500	3344632	2350642	70.28
ERR2353236	PRJEB25226	SAMEA103887199	renal medulla	normal	River Buffalo	Mediterranean	FEMALE	ADULT	Kidney	PAIRED	River Buffalo	Illumina HiSeq 2500	3265717	2304011	70.55
ERR2353237	PRJEB25226	SAMEA103887199	renal medulla	normal	River Buffalo	Mediterranean	FEMALE	ADULT	Kidney	PAIRED	River Buffalo	Illumina HiSeq 2500	4095149	2845565	69.49
ERR2353238	PRJEB25226	SAMEA103887199	renal medulla	normal	River Buffalo	Mediterranean	FEMALE	ADULT	Kidney	PAIRED	River Buffalo	Illumina HiSeq 2500	4240841	2950336	69.57
ERR2353239	PRJEB25226	SAMEA103887199	renal medulla	normal	River Buffalo	Mediterranean	FEMALE	ADULT	Kidney	PAIRED	River Buffalo	Illumina HiSeq 2500	4055220	2814345	69.4
ERR2353240	PRJEB25226	SAMEA103887199	renal medulla	normal	River Buffalo	Mediterranean	FEMALE	ADULT	Kidney	PAIRED	River Buffalo	Illumina HiSeq 2500	3125046	2230221	71.37
ERR2353241	PRJEB25226	SAMEA103886932	liver	normal	River Buffalo	Mediterranean	FEMALE	ADULT	Endocrine	PAIRED	River Buffalo	Illumina HiSeq 2500	3739013	2670915	71.43
ERR2353242	PRJEB25226	SAMEA103886932	liver	normal	River Buffalo	Mediterranean	FEMALE	ADULT	Endocrine	PAIRED	River Buffalo	Illumina HiSeq 2500	4614035	3239948	70.22
ERR2353243	PRJEB25226	SAMEA103886932	liver	normal	River Buffalo	Mediterranean	FEMALE	ADULT	Endocrine	PAIRED	River Buffalo	Illumina HiSeq 2500	4557674	3204486	70.31
ERR2353244	PRJEB25226	SAMEA103886932	liver	normal	River Buffalo	Mediterranean	FEMALE	ADULT	Endocrine	PAIRED	River Buffalo	Illumina HiSeq 2500	3731532	2651435	71.05
ERR2353245	PRJEB25226	SAMEA103886932	liver	normal	River Buffalo	Mediterranean	FEMALE	ADULT	Endocrine	PAIRED	River Buffalo	Illumina HiSeq 2500	4639766	3252397	70.1
ERR2353246	PRJEB25226	SAMEA103886932	liver	normal	River Buffalo	Mediterranean	FEMALE	ADULT	Endocrine	PAIRED	River Buffalo	Illumina HiSeq 2500	3657729	2620458	71.64
ERR2353247	PRJEB25226	SAMEA103886932	liver	normal	River Buffalo	Mediterranean	FEMALE	ADULT	Endocrine	PAIRED	River Buffalo	Illumina HiSeq 2500	4565843	3206168	70.22
ERR2353248	PRJEB25226	SAMEA103886932	liver	normal	River Buffalo	Mediterranean	FEMALE	ADULT	Endocrine	PAIRED	River Buffalo	Illumina HiSeq 2500	4450389	3105983	69.79
ERR2353249	PRJEB25226	SAMEA103886932	liver	normal	River Buffalo	Mediterranean	FEMALE	ADULT	Endocrine	PAIRED	River Buffalo	Illumina HiSeq 2500	4582966	3226636	70.4
ERR2353250	PRJEB25226	SAMEA103886932	liver	normal	River Buffalo	Mediterranean	FEMALE	ADULT	Endocrine	PAIRED	River Buffalo	Illumina HiSeq 2500	4755262	3333319	70.1
ERR2353251	PRJEB25226	SAMEA103886932	liver	normal	River Buffalo	Mediterranean	FEMALE	ADULT	Endocrine	PAIRED	River Buffalo	Illumina HiSeq 2500	4597859	3232217	70.3
ERR2353252	PRJEB25226	SAMEA103886932	liver	normal	River Buffalo	Mediterranean	FEMALE	ADULT	Endocrine	PAIRED	River Buffalo	Illumina HiSeq 2500	4449456	3137763	70.52
ERR2353253	PRJEB25226	SAMEA103886932	liver	normal	River Buffalo	Mediterranean	FEMALE	ADULT	Endocrine	PAIRED	River Buffalo	Illumina HiSeq 2500	3739549	2677739	71.61
ERR2353254	PRJEB25226	SAMEA103886932	liver	normal	River Buffalo	Mediterranean	FEMALE	ADULT	Endocrine	PAIRED	River Buffalo	Illumina HiSeq 2500	4318699	3046990	70.55
ERR2353256	PRJEB25226	SAMEA103886932	liver	normal	River Buffalo	Mediterranean	FEMALE	ADULT	Endocrine	PAIRED	River Buffalo	Illumina HiSeq 2500	4508745	3168915	70.28
ERR2353257	PRJEB25226	SAMEA103886932	liver	normal	River Buffalo	Mediterranean	FEMALE	ADULT	Endocrine	PAIRED	River Buffalo	Illumina HiSeq 2500	4733651	3279732	69.29
ERR2353258	PRJEB25226	SAMEA103886932	liver	normal	River Buffalo	Mediterranean	FEMALE	ADULT	Endocrine	PAIRED	River Buffalo	Illumina HiSeq 2500	3768780	2691275	71.41
ERR2353259	PRJEB25226	SAMEA103886932	liver	normal	River Buffalo	Mediterranean	FEMALE	ADULT	Endocrine	PAIRED	River Buffalo	Illumina HiSeq 2500	3460469	2504909	72.39
ERR2353260	PRJEB25226	SAMEA103886932	liver	normal	River Buffalo	Mediterranean	FEMALE	ADULT	Endocrine	PAIRED	River Buffalo	Illumina HiSeq 2500	4279177	3007996	70.29
ERR2353261	PRJEB25226	SAMEA103886932	liver	normal	River Buffalo	Mediterranean	FEMALE	ADULT	Endocrine	PAIRED	River Buffalo	Illumina HiSeq 2500	3664331	2628405	71.73
ERR2353262	PRJEB25226	SAMEA103886932	liver	normal	River Buffalo	Mediterranean	FEMALE	ADULT	Endocrine	PAIRED	River Buffalo	Illumina HiSeq 2500	4225102	2980005	70.53
ERR2353263	PRJEB25226	SAMEA103886932	liver	normal	River Buffalo	Mediterranean	FEMALE	ADULT	Endocrine	PAIRED	River Buffalo	Illumina HiSeq 2500	4398899	3088437	70.21
ERR2353264	PRJEB25226	SAMEA104381190	longissimus thoracis muscle	normal	River Buffalo	Mediterranean	FEMALE	ADULT	Muscle	PAIRED	River Buffalo	Illumina HiSeq 2500	3572065	2602080	72.85
ERR2353265	PRJEB25226	SAMEA104381190	longissimus thoracis muscle	normal	River Buffalo	Mediterranean	FEMALE	ADULT	Muscle	PAIRED	River Buffalo	Illumina HiSeq 2500	4431283	3132678	70.69
ERR2353266	PRJEB25226	SAMEA104381190	longissimus thoracis muscle	normal	River Buffalo	Mediterranean	FEMALE	ADULT	Muscle	PAIRED	River Buffalo	Illumina HiSeq 2500	4342027	3137941	72.27
ERR2353267	PRJEB25226	SAMEA104381190	longissimus thoracis muscle	normal	River Buffalo	Mediterranean	FEMALE	ADULT	Muscle	PAIRED	River Buffalo	Illumina HiSeq 2500	4305100	3117509	72.41
ERR2353268	PRJEB25226	SAMEA104381190	longissimus thoracis muscle	normal	River Buffalo	Mediterranean	FEMALE	ADULT	Muscle	PAIRED	River Buffalo	Illumina HiSeq 2500	4132526	3004730	72.71
ERR2353269	PRJEB25226	SAMEA104381190	longissimus thoracis muscle	normal	River Buffalo	Mediterranean	FEMALE	ADULT	Muscle	PAIRED	River Buffalo	Illumina HiSeq 2500	4628829	3299649	71.28
ERR2353270	PRJEB25226	SAMEA104381190	longissimus thoracis muscle	normal	River Buffalo	Mediterranean	FEMALE	ADULT	Muscle	PAIRED	River Buffalo	Illumina HiSeq 2500	4411481	3183490	72.16
ERR2353271	PRJEB25226	SAMEA104381190	longissimus thoracis muscle	normal	River Buffalo	Mediterranean	FEMALE	ADULT	Muscle	PAIRED	River Buffalo	Illumina HiSeq 2500	3503205	2571714	73.41
ERR2353272	PRJEB25226	SAMEA104381190	longissimus thoracis muscle	normal	River Buffalo	Mediterranean	FEMALE	ADULT	Muscle	PAIRED	River Buffalo	Illumina HiSeq 2500	4169368	3038159	72.87
ERR2353273	PRJEB25226	SAMEA104381190	longissimus thoracis muscle	normal	River Buffalo	Mediterranean	FEMALE	ADULT	Muscle	PAIRED	River Buffalo	Illumina HiSeq 2500	3510872	2575572	73.36
ERR2353274	PRJEB25226	SAMEA104381190	longissimus thoracis muscle	normal	River Buffalo	Mediterranean	FEMALE	ADULT	Muscle	PAIRED	River Buffalo	Illumina HiSeq 2500	4548109	3290407	72.35
ERR2353275	PRJEB25226	SAMEA104381190	longissimus thoracis muscle	normal	River Buffalo	Mediterranean	FEMALE	ADULT	Muscle	PAIRED	River Buffalo	Illumina HiSeq 2500	4400593	3176069	72.17
ERR2353276	PRJEB25226	SAMEA104381190	longissimus thoracis muscle	normal	River Buffalo	Mediterranean	FEMALE	ADULT	Muscle	PAIRED	River Buffalo	Illumina HiSeq 2500	4420510	3198249	72.35
ERR2353277	PRJEB25226	SAMEA104381190	longissimus thoracis muscle	normal	River Buffalo	Mediterranean	FEMALE	ADULT	Muscle	PAIRED	River Buffalo	Illumina HiSeq 2500	4461944	3216257	72.08
ERR2353278	PRJEB25226	SAMEA104381190	longissimus thoracis muscle	normal	River Buffalo	Mediterranean	FEMALE	ADULT	Muscle	PAIRED	River Buffalo	Illumina HiSeq 2500	3284448	2427970	73.92
ERR2353279	PRJEB25226	SAMEA104381190	longissimus thoracis muscle	normal	River Buffalo	Mediterranean	FEMALE	ADULT	Muscle	PAIRED	River Buffalo	Illumina HiSeq 2500	3585228	2630593	73.37
ERR2353280	PRJEB25226	SAMEA104381190	longissimus thoracis muscle	normal	River Buffalo	Mediterranean	FEMALE	ADULT	Muscle	PAIRED	River Buffalo	Illumina HiSeq 2500	4179594	2995697	71.67
ERR2353281	PRJEB25226	SAMEA104381190	longissimus thoracis muscle	normal	River Buffalo	Mediterranean	FEMALE	ADULT	Muscle	PAIRED	River Buffalo	Illumina HiSeq 2500	3584647	2625493	73.24
ERR2353282	PRJEB25226	SAMEA104381190	longissimus thoracis muscle	normal	River Buffalo	Mediterranean	FEMALE	ADULT	Muscle	PAIRED	River Buffalo	Illumina HiSeq 2500	3615028	2641821	73.08
ERR2353283	PRJEB25226	SAMEA104381190	longissimus thoracis muscle	normal	River Buffalo	Mediterranean	FEMALE	ADULT	Muscle	PAIRED	River Buffalo	Illumina HiSeq 2500	4450083	3212250	72.18
ERR2353284	PRJEB25226	SAMEA104381190	longissimus thoracis muscle	normal	River Buffalo	Mediterranean	FEMALE	ADULT	Muscle	PAIRED	River Buffalo	Illumina HiSeq 2500	4583984	3303675	72.07
ERR2353285	PRJEB25226	SAMEA104381190	longissimus thoracis muscle	normal	River Buffalo	Mediterranean	FEMALE	ADULT	Muscle	PAIRED	River Buffalo	Illumina HiSeq 2500	4101654	2969267	72.39
ERR2353286	PRJEB25226	SAMEA104381190	longissimus thoracis muscle	normal	River Buffalo	Mediterranean	FEMALE	ADULT	Muscle	PAIRED	River Buffalo	Illumina HiSeq 2500	4274946	3083844	72.14
ERR2353287	PRJEB25226	SAMEA103887122	lung parenchyma	normal	River Buffalo	Mediterranean	FEMALE	ADULT	Respiratory	PAIRED	River Buffalo	Illumina HiSeq 2500	3482648	2267644	65.11
ERR2353288	PRJEB25226	SAMEA103887122	lung parenchyma	normal	River Buffalo	Mediterranean	FEMALE	ADULT	Respiratory	PAIRED	River Buffalo	Illumina HiSeq 2500	3088734	2061597	66.75
ERR2353289	PRJEB25226	SAMEA103887122	lung parenchyma	normal	River Buffalo	Mediterranean	FEMALE	ADULT	Respiratory	PAIRED	River Buffalo	Illumina HiSeq 2500	3540918	2311132	65.27
ERR2353290	PRJEB25226	SAMEA103887122	lung parenchyma	normal	River Buffalo	Mediterranean	FEMALE	ADULT	Respiratory	PAIRED	River Buffalo	Illumina HiSeq 2500	3464121	2264097	65.36
ERR2353291	PRJEB25226	SAMEA103887122	lung parenchyma	normal	River Buffalo	Mediterranean	FEMALE	ADULT	Respiratory	PAIRED	River Buffalo	Illumina HiSeq 2500	3751994	2441256	65.07
ERR2353292	PRJEB25226	SAMEA103887122	lung parenchyma	normal	River Buffalo	Mediterranean	FEMALE	ADULT	Respiratory	PAIRED	River Buffalo	Illumina HiSeq 2500	3492854	2287054	65.48
ERR2353293	PRJEB25226	SAMEA103887122	lung parenchyma	normal	River Buffalo	Mediterranean	FEMALE	ADULT	Respiratory	PAIRED	River Buffalo	Illumina HiSeq 2500	3582876	2336624	65.22
ERR2353294	PRJEB25226	SAMEA103887122	lung parenchyma	normal	River Buffalo	Mediterranean	FEMALE	ADULT	Respiratory	PAIRED	River Buffalo	Illumina HiSeq 2500	3076411	2036217	66.19
ERR2353295	PRJEB25226	SAMEA103887122	lung parenchyma	normal	River Buffalo	Mediterranean	FEMALE	ADULT	Respiratory	PAIRED	River Buffalo	Illumina HiSeq 2500	2751999	1860612	67.61
ERR2353296	PRJEB25226	SAMEA103887122	lung parenchyma	normal	River Buffalo	Mediterranean	FEMALE	ADULT	Respiratory	PAIRED	River Buffalo	Illumina HiSeq 2500	3616421	2358232	65.21
ERR2353297	PRJEB25226	SAMEA103887122	lung parenchyma	normal	River Buffalo	Mediterranean	FEMALE	ADULT	Respiratory	PAIRED	River Buffalo	Illumina HiSeq 2500	3754355	2403562	64.02
ERR2353298	PRJEB25226	SAMEA103887122	lung parenchyma	normal	River Buffalo	Mediterranean	FEMALE	ADULT	Respiratory	PAIRED	River Buffalo	Illumina HiSeq 2500	3582907	2332888	65.11
ERR2353299	PRJEB25226	SAMEA103887122	lung parenchyma	normal	River Buffalo	Mediterranean	FEMALE	ADULT	Respiratory	PAIRED	River Buffalo	Illumina HiSeq 2500	3009599	2006055	66.66
ERR2353300	PRJEB25226	SAMEA103887122	lung parenchyma	normal	River Buffalo	Mediterranean	FEMALE	ADULT	Respiratory	PAIRED	River Buffalo	Illumina HiSeq 2500	3017130	2015101	66.79
ERR2353301	PRJEB25226	SAMEA103887122	lung parenchyma	normal	River Buffalo	Mediterranean	FEMALE	ADULT	Respiratory	PAIRED	River Buffalo	Illumina HiSeq 2500	3601844	2353320	65.34
ERR2353302	PRJEB25226	SAMEA103887122	lung parenchyma	normal	River Buffalo	Mediterranean	FEMALE	ADULT	Respiratory	PAIRED	River Buffalo	Illumina HiSeq 2500	3092170	2055295	66.47
ERR2353303	PRJEB25226	SAMEA103887122	lung parenchyma	normal	River Buffalo	Mediterranean	FEMALE	ADULT	Respiratory	PAIRED	River Buffalo	Illumina HiSeq 2500	3739197	2449503	65.51
ERR2353304	PRJEB25226	SAMEA103887122	lung parenchyma	normal	River Buffalo	Mediterranean	FEMALE	ADULT	Respiratory	PAIRED	River Buffalo	Illumina HiSeq 2500	3646239	2372935	65.08
ERR2353305	PRJEB25226	SAMEA103887122	lung parenchyma	normal	River Buffalo	Mediterranean	FEMALE	ADULT	Respiratory	PAIRED	River Buffalo	Illumina HiSeq 2500	3355478	2193339	65.37
ERR2353306	PRJEB25226	SAMEA103887122	lung parenchyma	normal	River Buffalo	Mediterranean	FEMALE	ADULT	Respiratory	PAIRED	River Buffalo	Illumina HiSeq 2500	3425979	2234285	65.22
ERR2353307	PRJEB25226	SAMEA103887122	lung parenchyma	normal	River Buffalo	Mediterranean	FEMALE	ADULT	Respiratory	PAIRED	River Buffalo	Illumina HiSeq 2500	3512875	2274895	64.76
ERR2353308	PRJEB25226	SAMEA103887122	lung parenchyma	normal	River Buffalo	Mediterranean	FEMALE	ADULT	Respiratory	PAIRED	River Buffalo	Illumina HiSeq 2500	3634422	2367078	65.13
ERR2353309	PRJEB25226	SAMEA103887122	lung parenchyma	normal	River Buffalo	Mediterranean	FEMALE	ADULT	Respiratory	PAIRED	River Buffalo	Illumina HiSeq 2500	3109357	2067497	66.49
ERR2353310	PRJEB25226	SAMEA103886806	heart	normal	River Buffalo	Mediterranean	FEMALE	ADULT	Cardiovascular	PAIRED	River Buffalo	Illumina HiSeq 2500	2959427	2134640	72.13
ERR2353311	PRJEB25226	SAMEA103886806	heart	normal	River Buffalo	Mediterranean	FEMALE	ADULT	Cardiovascular	PAIRED	River Buffalo	Illumina HiSeq 2500	3680583	2628182	71.41
ERR2353312	PRJEB25226	SAMEA103886806	heart	normal	River Buffalo	Mediterranean	FEMALE	ADULT	Cardiovascular	PAIRED	River Buffalo	Illumina HiSeq 2500	3665444	2621963	71.53
ERR2353313	PRJEB25226	SAMEA103886806	heart	normal	River Buffalo	Mediterranean	FEMALE	ADULT	Cardiovascular	PAIRED	River Buffalo	Illumina HiSeq 2500	2872980	2082515	72.49
ERR2353314	PRJEB25226	SAMEA103886806	heart	normal	River Buffalo	Mediterranean	FEMALE	ADULT	Cardiovascular	PAIRED	River Buffalo	Illumina HiSeq 2500	3824655	2702437	70.66
ERR2353315	PRJEB25226	SAMEA103886806	heart	normal	River Buffalo	Mediterranean	FEMALE	ADULT	Cardiovascular	PAIRED	River Buffalo	Illumina HiSeq 2500	2937477	2123577	72.29
ERR2353316	PRJEB25226	SAMEA103886806	heart	normal	River Buffalo	Mediterranean	FEMALE	ADULT	Cardiovascular	PAIRED	River Buffalo	Illumina HiSeq 2500	3597191	2573545	71.54
ERR2353317	PRJEB25226	SAMEA103886806	heart	normal	River Buffalo	Mediterranean	FEMALE	ADULT	Cardiovascular	PAIRED	River Buffalo	Illumina HiSeq 2500	3524055	2518959	71.48
ERR2353318	PRJEB25226	SAMEA103886806	heart	normal	River Buffalo	Mediterranean	FEMALE	ADULT	Cardiovascular	PAIRED	River Buffalo	Illumina HiSeq 2500	3766551	2687164	71.34
ERR2353319	PRJEB25226	SAMEA103886806	heart	normal	River Buffalo	Mediterranean	FEMALE	ADULT	Cardiovascular	PAIRED	River Buffalo	Illumina HiSeq 2500	3423062	2468449	72.11
ERR2353320	PRJEB25226	SAMEA103886806	heart	normal	River Buffalo	Mediterranean	FEMALE	ADULT	Cardiovascular	PAIRED	River Buffalo	Illumina HiSeq 2500	2939739	2129000	72.42
ERR2353321	PRJEB25226	SAMEA103886806	heart	normal	River Buffalo	Mediterranean	FEMALE	ADULT	Cardiovascular	PAIRED	River Buffalo	Illumina HiSeq 2500	3369836	2414942	71.66
ERR2353322	PRJEB25226	SAMEA103886806	heart	normal	River Buffalo	Mediterranean	FEMALE	ADULT	Cardiovascular	PAIRED	River Buffalo	Illumina HiSeq 2500	2720962	1986269	73
ERR2353323	PRJEB25226	SAMEA103886806	heart	normal	River Buffalo	Mediterranean	FEMALE	ADULT	Cardiovascular	PAIRED	River Buffalo	Illumina HiSeq 2500	3634249	2597306	71.47
ERR2353324	PRJEB25226	SAMEA103886806	heart	normal	River Buffalo	Mediterranean	FEMALE	ADULT	Cardiovascular	PAIRED	River Buffalo	Illumina HiSeq 2500	2930255	2108858	71.97
ERR2353325	PRJEB25226	SAMEA103886806	heart	normal	River Buffalo	Mediterranean	FEMALE	ADULT	Cardiovascular	PAIRED	River Buffalo	Illumina HiSeq 2500	3748518	2678360	71.45
ERR2353326	PRJEB25226	SAMEA103886806	heart	normal	River Buffalo	Mediterranean	FEMALE	ADULT	Cardiovascular	PAIRED	River Buffalo	Illumina HiSeq 2500	3509994	2492009	71
ERR2353327	PRJEB25226	SAMEA103886806	heart	normal	River Buffalo	Mediterranean	FEMALE	ADULT	Cardiovascular	PAIRED	River Buffalo	Illumina HiSeq 2500	3650584	2607155	71.42
ERR2353328	PRJEB25226	SAMEA103886806	heart	normal	River Buffalo	Mediterranean	FEMALE	ADULT	Cardiovascular	PAIRED	River Buffalo	Illumina HiSeq 2500	3401740	2449827	72.02
ERR2353329	PRJEB25226	SAMEA103886806	heart	normal	River Buffalo	Mediterranean	FEMALE	ADULT	Cardiovascular	PAIRED	River Buffalo	Illumina HiSeq 2500	3647389	2608421	71.51
ERR2353330	PRJEB25226	SAMEA103886806	heart	normal	River Buffalo	Mediterranean	FEMALE	ADULT	Cardiovascular	PAIRED	River Buffalo	Illumina HiSeq 2500	3645149	2612610	71.67
ERR2353331	PRJEB25226	SAMEA103886806	heart	normal	River Buffalo	Mediterranean	FEMALE	ADULT	Cardiovascular	PAIRED	River Buffalo	Illumina HiSeq 2500	3557025	2551134	71.72
ERR2353332	PRJEB25226	SAMEA103886806	heart	normal	River Buffalo	Mediterranean	FEMALE	ADULT	Cardiovascular	PAIRED	River Buffalo	Illumina HiSeq 2500	2873928	2085297	72.56
ERR2353342	PRJEB25226	SAMEA103886942	mesenteric lymph node	normal	River Buffalo	Mediterranean	FEMALE	ADULT	Blood/immune	PAIRED	River Buffalo	Illumina HiSeq 2500	2276860	1529617	67.18
ERR2353343	PRJEB25226	SAMEA103886942	mesenteric lymph node	normal	River Buffalo	Mediterranean	FEMALE	ADULT	Blood/immune	PAIRED	River Buffalo	Illumina HiSeq 2500	2342807	1574049	67.19
ERR2353344	PRJEB25226	SAMEA103886942	mesenteric lymph node	normal	River Buffalo	Mediterranean	FEMALE	ADULT	Blood/immune	PAIRED	River Buffalo	Illumina HiSeq 2500	2178600	1475080	67.71
ERR2353345	PRJEB25226	SAMEA103886942	mesenteric lymph node	normal	River Buffalo	Mediterranean	FEMALE	ADULT	Blood/immune	PAIRED	River Buffalo	Illumina HiSeq 2500	2191358	1482576	67.66
ERR2353346	PRJEB25226	SAMEA103886942	mesenteric lymph node	normal	River Buffalo	Mediterranean	FEMALE	ADULT	Blood/immune	PAIRED	River Buffalo	Illumina HiSeq 2500	1860121	1326825	71.33
ERR2353347	PRJEB25226	SAMEA103886942	mesenteric lymph node	normal	River Buffalo	Mediterranean	FEMALE	ADULT	Blood/immune	PAIRED	River Buffalo	Illumina HiSeq 2500	2232799	1497877	67.09
ERR2353348	PRJEB25226	SAMEA103886942	mesenteric lymph node	normal	River Buffalo	Mediterranean	FEMALE	ADULT	Blood/immune	PAIRED	River Buffalo	Illumina HiSeq 2500	2224954	1505734	67.67
ERR2353349	PRJEB25226	SAMEA103886942	mesenteric lymph node	normal	River Buffalo	Mediterranean	FEMALE	ADULT	Blood/immune	PAIRED	River Buffalo	Illumina HiSeq 2500	1803330	1288459	71.45
ERR2353350	PRJEB25226	SAMEA103886942	mesenteric lymph node	normal	River Buffalo	Mediterranean	FEMALE	ADULT	Blood/immune	PAIRED	River Buffalo	Illumina HiSeq 2500	2052180	1416298	69.01
ERR2353351	PRJEB25226	SAMEA103886969	occipital cortex	normal	River Buffalo	Mediterranean	FEMALE	ADULT	CNS	PAIRED	River Buffalo	Illumina HiSeq 2500	3081086	2301540	74.7
ERR2353352	PRJEB25226	SAMEA103886969	occipital cortex	normal	River Buffalo	Mediterranean	FEMALE	ADULT	CNS	PAIRED	River Buffalo	Illumina HiSeq 2500	4218867	3035058	71.94
ERR2353353	PRJEB25226	SAMEA103886969	occipital cortex	normal	River Buffalo	Mediterranean	FEMALE	ADULT	CNS	PAIRED	River Buffalo	Illumina HiSeq 2500	3343295	2457087	73.49
ERR2353354	PRJEB25226	SAMEA103886969	occipital cortex	normal	River Buffalo	Mediterranean	FEMALE	ADULT	CNS	PAIRED	River Buffalo	Illumina HiSeq 2500	3764785	2750225	73.05
ERR2353355	PRJEB25226	SAMEA103886969	occipital cortex	normal	River Buffalo	Mediterranean	FEMALE	ADULT	CNS	PAIRED	River Buffalo	Illumina HiSeq 2500	3339478	2457288	73.58
ERR2353356	PRJEB25226	SAMEA103886969	occipital cortex	normal	River Buffalo	Mediterranean	FEMALE	ADULT	CNS	PAIRED	River Buffalo	Illumina HiSeq 2500	4092974	2991059	73.08
ERR2353357	PRJEB25226	SAMEA103886969	occipital cortex	normal	River Buffalo	Mediterranean	FEMALE	ADULT	CNS	PAIRED	River Buffalo	Illumina HiSeq 2500	3851406	2790994	72.47
ERR2353358	PRJEB25226	SAMEA103886969	occipital cortex	normal	River Buffalo	Mediterranean	FEMALE	ADULT	CNS	PAIRED	River Buffalo	Illumina HiSeq 2500	4097605	2987316	72.9
ERR2353359	PRJEB25226	SAMEA103886969	occipital cortex	normal	River Buffalo	Mediterranean	FEMALE	ADULT	CNS	PAIRED	River Buffalo	Illumina HiSeq 2500	4160897	3037570	73
ERR2353360	PRJEB25226	SAMEA103886969	occipital cortex	normal	River Buffalo	Mediterranean	FEMALE	ADULT	CNS	PAIRED	River Buffalo	Illumina HiSeq 2500	4214252	3080801	73.1
ERR2353361	PRJEB25226	SAMEA103886969	occipital cortex	normal	River Buffalo	Mediterranean	FEMALE	ADULT	CNS	PAIRED	River Buffalo	Illumina HiSeq 2500	4031315	2933285	72.76
ERR2353362	PRJEB25226	SAMEA103886969	occipital cortex	normal	River Buffalo	Mediterranean	FEMALE	ADULT	CNS	PAIRED	River Buffalo	Illumina HiSeq 2500	3315902	2413761	72.79
ERR2353363	PRJEB25226	SAMEA103886969	occipital cortex	normal	River Buffalo	Mediterranean	FEMALE	ADULT	CNS	PAIRED	River Buffalo	Illumina HiSeq 2500	4092029	2988879	73.04
ERR2353364	PRJEB25226	SAMEA103886969	occipital cortex	normal	River Buffalo	Mediterranean	FEMALE	ADULT	CNS	PAIRED	River Buffalo	Illumina HiSeq 2500	3280612	2420033	73.77
ERR2353365	PRJEB25226	SAMEA103886969	occipital cortex	normal	River Buffalo	Mediterranean	FEMALE	ADULT	CNS	PAIRED	River Buffalo	Illumina HiSeq 2500	4090025	2988520	73.07
ERR2353366	PRJEB25226	SAMEA103886969	occipital cortex	normal	River Buffalo	Mediterranean	FEMALE	ADULT	CNS	PAIRED	River Buffalo	Illumina HiSeq 2500	3921411	2857340	72.87
ERR2353367	PRJEB25226	SAMEA103886969	occipital cortex	normal	River Buffalo	Mediterranean	FEMALE	ADULT	CNS	PAIRED	River Buffalo	Illumina HiSeq 2500	3278662	2417934	73.75
ERR2353368	PRJEB25226	SAMEA103886969	occipital cortex	normal	River Buffalo	Mediterranean	FEMALE	ADULT	CNS	PAIRED	River Buffalo	Illumina HiSeq 2500	3371327	2472363	73.34
ERR2353369	PRJEB25226	SAMEA103886969	occipital cortex	normal	River Buffalo	Mediterranean	FEMALE	ADULT	CNS	PAIRED	River Buffalo	Illumina HiSeq 2500	3998280	2929588	73.27
ERR2353370	PRJEB25226	SAMEA103886969	occipital cortex	normal	River Buffalo	Mediterranean	FEMALE	ADULT	CNS	PAIRED	River Buffalo	Illumina HiSeq 2500	4246025	3090785	72.79
ERR2353371	PRJEB25226	SAMEA103886969	occipital cortex	normal	River Buffalo	Mediterranean	FEMALE	ADULT	CNS	PAIRED	River Buffalo	Illumina HiSeq 2500	4090016	2976551	72.78
ERR2353372	PRJEB25226	SAMEA103886969	occipital cortex	normal	River Buffalo	Mediterranean	FEMALE	ADULT	CNS	PAIRED	River Buffalo	Illumina HiSeq 2500	3912269	2858338	73.06
ERR2353373	PRJEB25226	SAMEA103886969	occipital cortex	normal	River Buffalo	Mediterranean	FEMALE	ADULT	CNS	PAIRED	River Buffalo	Illumina HiSeq 2500	4032059	2917339	72.35
ERR2353374	PRJEB25226	SAMEA103886612	omasum	normal	River Buffalo	Mediterranean	FEMALE	ADULT	Alimentary canal	PAIRED	River Buffalo	Illumina HiSeq 2500	2130790	1526972	71.66
ERR2353375	PRJEB25226	SAMEA103886612	omasum	normal	River Buffalo	Mediterranean	FEMALE	ADULT	Alimentary canal	PAIRED	River Buffalo	Illumina HiSeq 2500	2108114	1492964	70.82
ERR2353376	PRJEB25226	SAMEA103886612	omasum	normal	River Buffalo	Mediterranean	FEMALE	ADULT	Alimentary canal	PAIRED	River Buffalo	Illumina HiSeq 2500	1685109	1293214	76.74
ERR2353377	PRJEB25226	SAMEA103886612	omasum	normal	River Buffalo	Mediterranean	FEMALE	ADULT	Alimentary canal	PAIRED	River Buffalo	Illumina HiSeq 2500	2083502	1492863	71.65
ERR2353379	PRJEB25226	SAMEA103886612	omasum	normal	River Buffalo	Mediterranean	FEMALE	ADULT	Alimentary canal	PAIRED	River Buffalo	Illumina HiSeq 2500	2072693	1486754	71.73
ERR2353380	PRJEB25226	SAMEA103886612	omasum	normal	River Buffalo	Mediterranean	FEMALE	ADULT	Alimentary canal	PAIRED	River Buffalo	Illumina HiSeq 2500	1984476	1437250	72.42
ERR2353381	PRJEB25226	SAMEA103886612	omasum	normal	River Buffalo	Mediterranean	FEMALE	ADULT	Alimentary canal	PAIRED	River Buffalo	Illumina HiSeq 2500	2144897	1523430	71.03
ERR2353382	PRJEB25226	SAMEA103886612	omasum	normal	River Buffalo	Mediterranean	FEMALE	ADULT	Alimentary canal	PAIRED	River Buffalo	Illumina HiSeq 2500	1742939	1335082	76.6
ERR2353383	PRJEB25226	SAMEA103886480	female gonad	normal	River Buffalo	Mediterranean	FEMALE	ADULT	Female-Reproductive	PAIRED	River Buffalo	Illumina HiSeq 2500	4515145	3006059	66.58
ERR2353384	PRJEB25226	SAMEA103886480	female gonad	normal	River Buffalo	Mediterranean	FEMALE	ADULT	Female-Reproductive	PAIRED	River Buffalo	Illumina HiSeq 2500	3688287	2480653	67.26
ERR2353385	PRJEB25226	SAMEA103886480	female gonad	normal	River Buffalo	Mediterranean	FEMALE	ADULT	Female-Reproductive	PAIRED	River Buffalo	Illumina HiSeq 2500	3612897	2441070	67.57
ERR2353386	PRJEB25226	SAMEA103886480	female gonad	normal	River Buffalo	Mediterranean	FEMALE	ADULT	Female-Reproductive	PAIRED	River Buffalo	Illumina HiSeq 2500	4581704	3037809	66.3
ERR2353387	PRJEB25226	SAMEA103886480	female gonad	normal	River Buffalo	Mediterranean	FEMALE	ADULT	Female-Reproductive	PAIRED	River Buffalo	Illumina HiSeq 2500	4500342	2989056	66.42
ERR2353388	PRJEB25226	SAMEA103886480	female gonad	normal	River Buffalo	Mediterranean	FEMALE	ADULT	Female-Reproductive	PAIRED	River Buffalo	Illumina HiSeq 2500	4390064	2928083	66.7
ERR2353389	PRJEB25226	SAMEA103886480	female gonad	normal	River Buffalo	Mediterranean	FEMALE	ADULT	Female-Reproductive	PAIRED	River Buffalo	Illumina HiSeq 2500	4460370	2965788	66.49
ERR2353390	PRJEB25226	SAMEA103886480	female gonad	normal	River Buffalo	Mediterranean	FEMALE	ADULT	Female-Reproductive	PAIRED	River Buffalo	Illumina HiSeq 2500	4680982	3112643	66.5
ERR2353391	PRJEB25226	SAMEA103886480	female gonad	normal	River Buffalo	Mediterranean	FEMALE	ADULT	Female-Reproductive	PAIRED	River Buffalo	Illumina HiSeq 2500	3693767	2488820	67.38
ERR2353392	PRJEB25226	SAMEA103886480	female gonad	normal	River Buffalo	Mediterranean	FEMALE	ADULT	Female-Reproductive	PAIRED	River Buffalo	Illumina HiSeq 2500	4191819	2792640	66.62
ERR2353393	PRJEB25226	SAMEA103886480	female gonad	normal	River Buffalo	Mediterranean	FEMALE	ADULT	Female-Reproductive	PAIRED	River Buffalo	Illumina HiSeq 2500	4370605	2898156	66.31
ERR2353394	PRJEB25226	SAMEA103886480	female gonad	normal	River Buffalo	Mediterranean	FEMALE	ADULT	Female-Reproductive	PAIRED	River Buffalo	Illumina HiSeq 2500	3719535	2496802	67.13
ERR2353395	PRJEB25226	SAMEA103886480	female gonad	normal	River Buffalo	Mediterranean	FEMALE	ADULT	Female-Reproductive	PAIRED	River Buffalo	Illumina HiSeq 2500	4705813	3118280	66.26
ERR2353396	PRJEB25226	SAMEA103886480	female gonad	normal	River Buffalo	Mediterranean	FEMALE	ADULT	Female-Reproductive	PAIRED	River Buffalo	Illumina HiSeq 2500	3676604	2456053	66.8
ERR2353397	PRJEB25226	SAMEA103886480	female gonad	normal	River Buffalo	Mediterranean	FEMALE	ADULT	Female-Reproductive	PAIRED	River Buffalo	Illumina HiSeq 2500	4465401	2944278	65.94
ERR2353398	PRJEB25226	SAMEA103886480	female gonad	normal	River Buffalo	Mediterranean	FEMALE	ADULT	Female-Reproductive	PAIRED	River Buffalo	Illumina HiSeq 2500	4563727	3033481	66.47
ERR2353399	PRJEB25226	SAMEA103886480	female gonad	normal	River Buffalo	Mediterranean	FEMALE	ADULT	Female-Reproductive	PAIRED	River Buffalo	Illumina HiSeq 2500	4533258	3013688	66.48
ERR2353400	PRJEB25226	SAMEA103886480	female gonad	normal	River Buffalo	Mediterranean	FEMALE	ADULT	Female-Reproductive	PAIRED	River Buffalo	Illumina HiSeq 2500	4241672	2814839	66.36
ERR2353401	PRJEB25226	SAMEA103886480	female gonad	normal	River Buffalo	Mediterranean	FEMALE	ADULT	Female-Reproductive	PAIRED	River Buffalo	Illumina HiSeq 2500	3438223	2348780	68.31
ERR2353402	PRJEB25226	SAMEA103886480	female gonad	normal	River Buffalo	Mediterranean	FEMALE	ADULT	Female-Reproductive	PAIRED	River Buffalo	Illumina HiSeq 2500	4709031	3075085	65.3
ERR2353403	PRJEB25226	SAMEA103886480	female gonad	normal	River Buffalo	Mediterranean	FEMALE	ADULT	Female-Reproductive	PAIRED	River Buffalo	Illumina HiSeq 2500	4512381	2995683	66.39
ERR2353404	PRJEB25226	SAMEA103886480	female gonad	normal	River Buffalo	Mediterranean	FEMALE	ADULT	Female-Reproductive	PAIRED	River Buffalo	Illumina HiSeq 2500	3609023	2434472	67.46
ERR2353405	PRJEB25226	SAMEA103886480	female gonad	normal	River Buffalo	Mediterranean	FEMALE	ADULT	Female-Reproductive	PAIRED	River Buffalo	Illumina HiSeq 2500	4285826	2855313	66.62
ERR2353406	PRJEB25226	SAMEA103886670	pancreas	normal	River Buffalo	Mediterranean	FEMALE	ADULT	Endocrine	PAIRED	River Buffalo	Illumina HiSeq 2500	2815315	1878422	66.72
ERR2353407	PRJEB25226	SAMEA103886670	pancreas	normal	River Buffalo	Mediterranean	FEMALE	ADULT	Endocrine	PAIRED	River Buffalo	Illumina HiSeq 2500	2835176	1908288	67.31
ERR2353408	PRJEB25226	SAMEA103886670	pancreas	normal	River Buffalo	Mediterranean	FEMALE	ADULT	Endocrine	PAIRED	River Buffalo	Illumina HiSeq 2500	2314939	1658916	71.66
ERR2353409	PRJEB25226	SAMEA103886670	pancreas	normal	River Buffalo	Mediterranean	FEMALE	ADULT	Endocrine	PAIRED	River Buffalo	Illumina HiSeq 2500	2774576	1867790	67.32
ERR2353410	PRJEB25226	SAMEA103886670	pancreas	normal	River Buffalo	Mediterranean	FEMALE	ADULT	Endocrine	PAIRED	River Buffalo	Illumina HiSeq 2500	2968460	1980250	66.71
ERR2353411	PRJEB25226	SAMEA103886670	pancreas	normal	River Buffalo	Mediterranean	FEMALE	ADULT	Endocrine	PAIRED	River Buffalo	Illumina HiSeq 2500	2228280	1599917	71.8
ERR2353412	PRJEB25226	SAMEA103886670	pancreas	normal	River Buffalo	Mediterranean	FEMALE	ADULT	Endocrine	PAIRED	River Buffalo	Illumina HiSeq 2500	2596665	1780347	68.56
ERR2353413	PRJEB25226	SAMEA103886670	pancreas	normal	River Buffalo	Mediterranean	FEMALE	ADULT	Endocrine	PAIRED	River Buffalo	Illumina HiSeq 2500	2888147	1928626	66.78
ERR2353414	PRJEB25226	SAMEA103886670	pancreas	normal	River Buffalo	Mediterranean	FEMALE	ADULT	Endocrine	PAIRED	River Buffalo	Illumina HiSeq 2500	2753600	1857543	67.46
ERR2353424	PRJEB25226	SAMEA103886383	Peyer's patch	normal	River Buffalo	Mediterranean	FEMALE	ADULT	Endocrine	PAIRED	River Buffalo	Illumina HiSeq 2500	1836442	1439420	78.38
ERR2353425	PRJEB25226	SAMEA103886383	Peyer's patch	normal	River Buffalo	Mediterranean	FEMALE	ADULT	Endocrine	PAIRED	River Buffalo	Illumina HiSeq 2500	1779482	1397316	78.52
ERR2353426	PRJEB25226	SAMEA103886383	Peyer's patch	normal	River Buffalo	Mediterranean	FEMALE	ADULT	Endocrine	PAIRED	River Buffalo	Illumina HiSeq 2500	2253327	1649534	73.2
ERR2353427	PRJEB25226	SAMEA103886383	Peyer's patch	normal	River Buffalo	Mediterranean	FEMALE	ADULT	Endocrine	PAIRED	River Buffalo	Illumina HiSeq 2500	2205001	1624763	73.69
ERR2353428	PRJEB25226	SAMEA103886383	Peyer's patch	normal	River Buffalo	Mediterranean	FEMALE	ADULT	Endocrine	PAIRED	River Buffalo	Illumina HiSeq 2500	2237454	1637525	73.19
ERR2353429	PRJEB25226	SAMEA103886383	Peyer's patch	normal	River Buffalo	Mediterranean	FEMALE	ADULT	Endocrine	PAIRED	River Buffalo	Illumina HiSeq 2500	2107526	1576843	74.82
ERR2353430	PRJEB25226	SAMEA103886383	Peyer's patch	normal	River Buffalo	Mediterranean	FEMALE	ADULT	Endocrine	PAIRED	River Buffalo	Illumina HiSeq 2500	2343984	1717233	73.26
ERR2353431	PRJEB25226	SAMEA103886383	Peyer's patch	normal	River Buffalo	Mediterranean	FEMALE	ADULT	Endocrine	PAIRED	River Buffalo	Illumina HiSeq 2500	2189735	1616108	73.8
ERR2353432	PRJEB25226	SAMEA103886383	Peyer's patch	normal	River Buffalo	Mediterranean	FEMALE	ADULT	Endocrine	PAIRED	River Buffalo	Illumina HiSeq 2500	2248229	1658000	73.75
ERR2353433	PRJEB25226	SAMEA103886884	popliteal lymph node	normal	River Buffalo	Mediterranean	FEMALE	ADULT	Blood/immune	PAIRED	River Buffalo	Illumina HiSeq 2500	1996403	1287907	64.51
ERR2353435	PRJEB25226	SAMEA103886884	popliteal lymph node	normal	River Buffalo	Mediterranean	FEMALE	ADULT	Blood/immune	PAIRED	River Buffalo	Illumina HiSeq 2500	1978081	1277621	64.59
ERR2353436	PRJEB25226	SAMEA103886884	popliteal lymph node	normal	River Buffalo	Mediterranean	FEMALE	ADULT	Blood/immune	PAIRED	River Buffalo	Illumina HiSeq 2500	2072025	1326334	64.01
ERR2353437	PRJEB25226	SAMEA103886884	popliteal lymph node	normal	River Buffalo	Mediterranean	FEMALE	ADULT	Blood/immune	PAIRED	River Buffalo	Illumina HiSeq 2500	1995245	1272332	63.77
ERR2353438	PRJEB25226	SAMEA103886884	popliteal lymph node	normal	River Buffalo	Mediterranean	FEMALE	ADULT	Blood/immune	PAIRED	River Buffalo	Illumina HiSeq 2500	2036022	1315574	64.61
ERR2353439	PRJEB25226	SAMEA103886884	popliteal lymph node	normal	River Buffalo	Mediterranean	FEMALE	ADULT	Blood/immune	PAIRED	River Buffalo	Illumina HiSeq 2500	1876543	1221036	65.07
ERR2353440	PRJEB25226	SAMEA103886884	popliteal lymph node	normal	River Buffalo	Mediterranean	FEMALE	ADULT	Blood/immune	PAIRED	River Buffalo	Illumina HiSeq 2500	1708671	1165939	68.24
ERR2353441	PRJEB25226	SAMEA103886884	popliteal lymph node	normal	River Buffalo	Mediterranean	FEMALE	ADULT	Blood/immune	PAIRED	River Buffalo	Illumina HiSeq 2500	2011244	1285817	63.93
ERR2353442	PRJEB25226	SAMEA103886815	prescapular lymph node	normal	River Buffalo	Mediterranean	FEMALE	ADULT	Blood/immune	PAIRED	River Buffalo	Illumina HiSeq 2500	2072391	1426700	68.84
ERR2353443	PRJEB25226	SAMEA103886815	prescapular lymph node	normal	River Buffalo	Mediterranean	FEMALE	ADULT	Blood/immune	PAIRED	River Buffalo	Illumina HiSeq 2500	1897428	1328783	70.03
ERR2353444	PRJEB25226	SAMEA103886815	prescapular lymph node	normal	River Buffalo	Mediterranean	FEMALE	ADULT	Blood/immune	PAIRED	River Buffalo	Illumina HiSeq 2500	2136602	1466146	68.62
ERR2353445	PRJEB25226	SAMEA103886815	prescapular lymph node	normal	River Buffalo	Mediterranean	FEMALE	ADULT	Blood/immune	PAIRED	River Buffalo	Illumina HiSeq 2500	2063400	1431479	69.37
ERR2353446	PRJEB25226	SAMEA103886815	prescapular lymph node	normal	River Buffalo	Mediterranean	FEMALE	ADULT	Blood/immune	PAIRED	River Buffalo	Illumina HiSeq 2500	2007750	1395087	69.49
ERR2353447	PRJEB25226	SAMEA103886815	prescapular lymph node	normal	River Buffalo	Mediterranean	FEMALE	ADULT	Blood/immune	PAIRED	River Buffalo	Illumina HiSeq 2500	2033997	1396472	68.66
ERR2353448	PRJEB25226	SAMEA103886815	prescapular lymph node	normal	River Buffalo	Mediterranean	FEMALE	ADULT	Blood/immune	PAIRED	River Buffalo	Illumina HiSeq 2500	1676513	1242699	74.12
ERR2353449	PRJEB25226	SAMEA103886815	prescapular lymph node	normal	River Buffalo	Mediterranean	FEMALE	ADULT	Blood/immune	PAIRED	River Buffalo	Illumina HiSeq 2500	2021587	1402838	69.39
ERR2353450	PRJEB25226	SAMEA103886815	prescapular lymph node	normal	River Buffalo	Mediterranean	FEMALE	ADULT	Blood/immune	PAIRED	River Buffalo	Illumina HiSeq 2500	1620545	1203552	74.27
ERR2353451	PRJEB25226	SAMEA103886805	pylorus	normal	River Buffalo	Mediterranean	FEMALE	ADULT	other	PAIRED	River Buffalo	Illumina HiSeq 2500	2267819	1522570	67.14
ERR2353452	PRJEB25226	SAMEA103886805	pylorus	normal	River Buffalo	Mediterranean	FEMALE	ADULT	other	PAIRED	River Buffalo	Illumina HiSeq 2500	2200950	1455000	66.11
ERR2353453	PRJEB25226	SAMEA103886805	pylorus	normal	River Buffalo	Mediterranean	FEMALE	ADULT	other	PAIRED	River Buffalo	Illumina HiSeq 2500	1860379	1326294	71.29
ERR2353454	PRJEB25226	SAMEA103886805	pylorus	normal	River Buffalo	Mediterranean	FEMALE	ADULT	other	PAIRED	River Buffalo	Illumina HiSeq 2500	2218023	1469619	66.26
ERR2353455	PRJEB25226	SAMEA103886805	pylorus	normal	River Buffalo	Mediterranean	FEMALE	ADULT	other	PAIRED	River Buffalo	Illumina HiSeq 2500	2103739	1424019	67.69
ERR2353456	PRJEB25226	SAMEA103886805	pylorus	normal	River Buffalo	Mediterranean	FEMALE	ADULT	other	PAIRED	River Buffalo	Illumina HiSeq 2500	2233478	1502104	67.25
ERR2353457	PRJEB25226	SAMEA103886805	pylorus	normal	River Buffalo	Mediterranean	FEMALE	ADULT	other	PAIRED	River Buffalo	Illumina HiSeq 2500	2216723	1490882	67.26
ERR2353458	PRJEB25226	SAMEA103886805	pylorus	normal	River Buffalo	Mediterranean	FEMALE	ADULT	other	PAIRED	River Buffalo	Illumina HiSeq 2500	1807754	1293216	71.54
ERR2353459	PRJEB25226	SAMEA103886805	pylorus	normal	River Buffalo	Mediterranean	FEMALE	ADULT	other	PAIRED	River Buffalo	Illumina HiSeq 2500	2311735	1527683	66.08
ERR2353460	PRJEB25226	SAMEA103887203	right cardiac atrium	normal	River Buffalo	Mediterranean	FEMALE	ADULT	Cardiovascular	PAIRED	River Buffalo	Illumina HiSeq 2500	2356832	1876977	79.64
ERR2353461	PRJEB25226	SAMEA103887203	right cardiac atrium	normal	River Buffalo	Mediterranean	FEMALE	ADULT	Cardiovascular	PAIRED	River Buffalo	Illumina HiSeq 2500	1990731	1682399	84.51
ERR2353462	PRJEB25226	SAMEA103887203	right cardiac atrium	normal	River Buffalo	Mediterranean	FEMALE	ADULT	Cardiovascular	PAIRED	River Buffalo	Illumina HiSeq 2500	2594980	2039089	78.58
ERR2353463	PRJEB25226	SAMEA103887203	right cardiac atrium	normal	River Buffalo	Mediterranean	FEMALE	ADULT	Cardiovascular	PAIRED	River Buffalo	Illumina HiSeq 2500	2454882	1945196	79.24
ERR2353464	PRJEB25226	SAMEA103887203	right cardiac atrium	normal	River Buffalo	Mediterranean	FEMALE	ADULT	Cardiovascular	PAIRED	River Buffalo	Illumina HiSeq 2500	2476800	1944604	78.51
ERR2353465	PRJEB25226	SAMEA103887203	right cardiac atrium	normal	River Buffalo	Mediterranean	FEMALE	ADULT	Cardiovascular	PAIRED	River Buffalo	Illumina HiSeq 2500	2058671	1739058	84.47
ERR2353466	PRJEB25226	SAMEA103887203	right cardiac atrium	normal	River Buffalo	Mediterranean	FEMALE	ADULT	Cardiovascular	PAIRED	River Buffalo	Illumina HiSeq 2500	2446924	1939795	79.27
ERR2353467	PRJEB25226	SAMEA103887203	right cardiac atrium	normal	River Buffalo	Mediterranean	FEMALE	ADULT	Cardiovascular	PAIRED	River Buffalo	Illumina HiSeq 2500	2511072	1988316	79.18
ERR2353468	PRJEB25226	SAMEA103887203	right cardiac atrium	normal	River Buffalo	Mediterranean	FEMALE	ADULT	Cardiovascular	PAIRED	River Buffalo	Illumina HiSeq 2500	2516014	1979812	78.69
ERR2353469	PRJEB25226	SAMEA103886813	rectum	normal	River Buffalo	Mediterranean	FEMALE	ADULT	Alimentary canal	PAIRED	River Buffalo	Illumina HiSeq 2500	2372363	1638633	69.07
ERR2353470	PRJEB25226	SAMEA103886813	rectum	normal	River Buffalo	Mediterranean	FEMALE	ADULT	Alimentary canal	PAIRED	River Buffalo	Illumina HiSeq 2500	2429840	1676907	69.01
ERR2353471	PRJEB25226	SAMEA103886813	rectum	normal	River Buffalo	Mediterranean	FEMALE	ADULT	Alimentary canal	PAIRED	River Buffalo	Illumina HiSeq 2500	2473896	1695216	68.52
ERR2353472	PRJEB25226	SAMEA103886813	rectum	normal	River Buffalo	Mediterranean	FEMALE	ADULT	Alimentary canal	PAIRED	River Buffalo	Illumina HiSeq 2500	2396598	1642207	68.52
ERR2353473	PRJEB25226	SAMEA103886813	rectum	normal	River Buffalo	Mediterranean	FEMALE	ADULT	Alimentary canal	PAIRED	River Buffalo	Illumina HiSeq 2500	2237817	1556163	69.54
ERR2353474	PRJEB25226	SAMEA103886813	rectum	normal	River Buffalo	Mediterranean	FEMALE	ADULT	Alimentary canal	PAIRED	River Buffalo	Illumina HiSeq 2500	2046140	1492517	72.94
ERR2353475	PRJEB25226	SAMEA103886813	rectum	normal	River Buffalo	Mediterranean	FEMALE	ADULT	Alimentary canal	PAIRED	River Buffalo	Illumina HiSeq 2500	2373272	1619242	68.23
ERR2353476	PRJEB25226	SAMEA103886813	rectum	normal	River Buffalo	Mediterranean	FEMALE	ADULT	Alimentary canal	PAIRED	River Buffalo	Illumina HiSeq 2500	2391963	1651356	69.04
ERR2353477	PRJEB25226	SAMEA103886813	rectum	normal	River Buffalo	Mediterranean	FEMALE	ADULT	Alimentary canal	PAIRED	River Buffalo	Illumina HiSeq 2500	1981850	1450699	73.2
ERR2353478	PRJEB25226	SAMEA103886616	reticulum	normal	River Buffalo	Mediterranean	FEMALE	ADULT	Alimentary canal	PAIRED	River Buffalo	Illumina HiSeq 2500	3814298	2317683	60.76
ERR2353479	PRJEB25226	SAMEA103886616	reticulum	normal	River Buffalo	Mediterranean	FEMALE	ADULT	Alimentary canal	PAIRED	River Buffalo	Illumina HiSeq 2500	3533043	2314529	65.51
ERR2353480	PRJEB25226	SAMEA103886616	reticulum	normal	River Buffalo	Mediterranean	FEMALE	ADULT	Alimentary canal	PAIRED	River Buffalo	Illumina HiSeq 2500	2952957	1927258	65.27
ERR2353481	PRJEB25226	SAMEA103886616	reticulum	normal	River Buffalo	Mediterranean	FEMALE	ADULT	Alimentary canal	PAIRED	River Buffalo	Illumina HiSeq 2500	3721821	2273679	61.09
ERR2353482	PRJEB25226	SAMEA103886616	reticulum	normal	River Buffalo	Mediterranean	FEMALE	ADULT	Alimentary canal	PAIRED	River Buffalo	Illumina HiSeq 2500	3398502	2164712	63.7
ERR2353483	PRJEB25226	SAMEA103886616	reticulum	normal	River Buffalo	Mediterranean	FEMALE	ADULT	Alimentary canal	PAIRED	River Buffalo	Illumina HiSeq 2500	3666730	2234165	60.93
ERR2353484	PRJEB25226	SAMEA103886616	reticulum	normal	River Buffalo	Mediterranean	FEMALE	ADULT	Alimentary canal	PAIRED	River Buffalo	Illumina HiSeq 2500	3000583	2071478	69.04
ERR2353485	PRJEB25226	SAMEA103886616	reticulum	normal	River Buffalo	Mediterranean	FEMALE	ADULT	Alimentary canal	PAIRED	River Buffalo	Illumina HiSeq 2500	3611008	2362348	65.42
ERR2353486	PRJEB25226	SAMEA103886616	reticulum	normal	River Buffalo	Mediterranean	FEMALE	ADULT	Alimentary canal	PAIRED	River Buffalo	Illumina HiSeq 2500	3399134	2236256	65.79
ERR2353487	PRJEB25226	SAMEA103886616	reticulum	normal	River Buffalo	Mediterranean	FEMALE	ADULT	Alimentary canal	PAIRED	River Buffalo	Illumina HiSeq 2500	3447942	2314754	67.13
ERR2353488	PRJEB25226	SAMEA103886616	reticulum	normal	River Buffalo	Mediterranean	FEMALE	ADULT	Alimentary canal	PAIRED	River Buffalo	Illumina HiSeq 2500	3663069	2314573	63.19
ERR2353489	PRJEB25226	SAMEA103886616	reticulum	normal	River Buffalo	Mediterranean	FEMALE	ADULT	Alimentary canal	PAIRED	River Buffalo	Illumina HiSeq 2500	3660400	2234534	61.05
ERR2353490	PRJEB25226	SAMEA103886616	reticulum	normal	River Buffalo	Mediterranean	FEMALE	ADULT	Alimentary canal	PAIRED	River Buffalo	Illumina HiSeq 2500	2974637	1953452	65.67
ERR2353491	PRJEB25226	SAMEA103886616	reticulum	normal	River Buffalo	Mediterranean	FEMALE	ADULT	Alimentary canal	PAIRED	River Buffalo	Illumina HiSeq 2500	3798183	2618456	68.94
ERR2353492	PRJEB25226	SAMEA103886616	reticulum	normal	River Buffalo	Mediterranean	FEMALE	ADULT	Alimentary canal	PAIRED	River Buffalo	Illumina HiSeq 2500	3745821	2525469	67.42
ERR2353493	PRJEB25226	SAMEA103886616	reticulum	normal	River Buffalo	Mediterranean	FEMALE	ADULT	Alimentary canal	PAIRED	River Buffalo	Illumina HiSeq 2500	3578816	2451346	68.5
ERR2353494	PRJEB25226	SAMEA103886616	reticulum	normal	River Buffalo	Mediterranean	FEMALE	ADULT	Alimentary canal	PAIRED	River Buffalo	Illumina HiSeq 2500	2847173	1934534	67.95
ERR2353495	PRJEB25226	SAMEA103886616	reticulum	normal	River Buffalo	Mediterranean	FEMALE	ADULT	Alimentary canal	PAIRED	River Buffalo	Illumina HiSeq 2500	3026984	1914563	63.25
ERR2353496	PRJEB25226	SAMEA103886616	reticulum	normal	River Buffalo	Mediterranean	FEMALE	ADULT	Alimentary canal	PAIRED	River Buffalo	Illumina HiSeq 2500	3592541	2412478	67.15
ERR2353497	PRJEB25226	SAMEA103886616	reticulum	normal	River Buffalo	Mediterranean	FEMALE	ADULT	Alimentary canal	PAIRED	River Buffalo	Illumina HiSeq 2500	3841815	2431246	63.28
ERR2353498	PRJEB25226	SAMEA103886616	reticulum	normal	River Buffalo	Mediterranean	FEMALE	ADULT	Alimentary canal	PAIRED	River Buffalo	Illumina HiSeq 2500	3012022	2046475	67.94
ERR2353499	PRJEB25226	SAMEA103886616	reticulum	normal	River Buffalo	Mediterranean	FEMALE	ADULT	Alimentary canal	PAIRED	River Buffalo	Illumina HiSeq 2500	3704657	2223343	60.01
ERR2353500	PRJEB25226	SAMEA103886616	reticulum	normal	River Buffalo	Mediterranean	FEMALE	ADULT	Alimentary canal	PAIRED	River Buffalo	Illumina HiSeq 2500	2959057	1934245	65.37
ERR2353501	PRJEB25226	SAMEA103887128	rumen	normal	River Buffalo	Mediterranean	FEMALE	ADULT	Alimentary canal	PAIRED	River Buffalo	Illumina HiSeq 2500	2487343	1724060	69.31
ERR2353502	PRJEB25226	SAMEA103887128	rumen	normal	River Buffalo	Mediterranean	FEMALE	ADULT	Alimentary canal	PAIRED	River Buffalo	Illumina HiSeq 2500	2447736	1690642	69.07
ERR2353503	PRJEB25226	SAMEA103887128	rumen	normal	River Buffalo	Mediterranean	FEMALE	ADULT	Alimentary canal	PAIRED	River Buffalo	Illumina HiSeq 2500	2009207	1476609	73.49
ERR2353504	PRJEB25226	SAMEA103887128	rumen	normal	River Buffalo	Mediterranean	FEMALE	ADULT	Alimentary canal	PAIRED	River Buffalo	Illumina HiSeq 2500	2070378	1519136	73.37
ERR2353505	PRJEB25226	SAMEA103887128	rumen	normal	River Buffalo	Mediterranean	FEMALE	ADULT	Alimentary canal	PAIRED	River Buffalo	Illumina HiSeq 2500	2442511	1702966	69.72
ERR2353506	PRJEB25226	SAMEA103887128	rumen	normal	River Buffalo	Mediterranean	FEMALE	ADULT	Alimentary canal	PAIRED	River Buffalo	Illumina HiSeq 2500	2384537	1664639	69.81
ERR2353507	PRJEB25226	SAMEA103887128	rumen	normal	River Buffalo	Mediterranean	FEMALE	ADULT	Alimentary canal	PAIRED	River Buffalo	Illumina HiSeq 2500	2353630	1667486	70.85
ERR2353508	PRJEB25226	SAMEA103887128	rumen	normal	River Buffalo	Mediterranean	FEMALE	ADULT	Alimentary canal	PAIRED	River Buffalo	Illumina HiSeq 2500	2560720	1772547	69.22
ERR2353509	PRJEB25226	SAMEA103887128	rumen	normal	River Buffalo	Mediterranean	FEMALE	ADULT	Alimentary canal	PAIRED	River Buffalo	Illumina HiSeq 2500	2369739	1656195	69.89
ERR2353510	PRJEB25226	SAMEA103887193	heart	normal	River Buffalo	Mediterranean	FEMALE	ADULT	Cardiovascular	PAIRED	River Buffalo	Illumina HiSeq 2500	2879831	1937227	67.27
ERR2353511	PRJEB25226	SAMEA103887193	heart	normal	River Buffalo	Mediterranean	FEMALE	ADULT	Cardiovascular	PAIRED	River Buffalo	Illumina HiSeq 2500	2960362	1991556	67.27
ERR2353512	PRJEB25226	SAMEA103887193	heart	normal	River Buffalo	Mediterranean	FEMALE	ADULT	Cardiovascular	PAIRED	River Buffalo	Illumina HiSeq 2500	2598397	1792261	68.98
ERR2353513	PRJEB25226	SAMEA103887193	heart	normal	River Buffalo	Mediterranean	FEMALE	ADULT	Cardiovascular	PAIRED	River Buffalo	Illumina HiSeq 2500	2813021	1891451	67.24
ERR2353514	PRJEB25226	SAMEA103887193	heart	normal	River Buffalo	Mediterranean	FEMALE	ADULT	Cardiovascular	PAIRED	River Buffalo	Illumina HiSeq 2500	2316063	1669124	72.07
ERR2353515	PRJEB25226	SAMEA103887193	heart	normal	River Buffalo	Mediterranean	FEMALE	ADULT	Cardiovascular	PAIRED	River Buffalo	Illumina HiSeq 2500	2808376	1902437	67.74
ERR2353516	PRJEB25226	SAMEA103887193	heart	normal	River Buffalo	Mediterranean	FEMALE	ADULT	Cardiovascular	PAIRED	River Buffalo	Illumina HiSeq 2500	2760222	1871522	67.8
ERR2353517	PRJEB25226	SAMEA103887193	heart	normal	River Buffalo	Mediterranean	FEMALE	ADULT	Cardiovascular	PAIRED	River Buffalo	Illumina HiSeq 2500	2240063	1618274	72.24
ERR2353518	PRJEB25226	SAMEA103887193	heart	normal	River Buffalo	Mediterranean	FEMALE	ADULT	Cardiovascular	PAIRED	River Buffalo	Illumina HiSeq 2500	2746395	1864758	67.9
ERR2353519	PRJEB25226	SAMEA103886628	saliva-secreting gland	normal	River Buffalo	Mediterranean	FEMALE	ADULT	Endocrine	PAIRED	River Buffalo	Illumina HiSeq 2500	2198442	1505992	68.5
ERR2353520	PRJEB25226	SAMEA103886628	saliva-secreting gland	normal	River Buffalo	Mediterranean	FEMALE	ADULT	Endocrine	PAIRED	River Buffalo	Illumina HiSeq 2500	2106347	1456432	69.14
ERR2353521	PRJEB25226	SAMEA103886628	saliva-secreting gland	normal	River Buffalo	Mediterranean	FEMALE	ADULT	Endocrine	PAIRED	River Buffalo	Illumina HiSeq 2500	2288565	1567660	68.5
ERR2353522	PRJEB25226	SAMEA103886628	saliva-secreting gland	normal	River Buffalo	Mediterranean	FEMALE	ADULT	Endocrine	PAIRED	River Buffalo	Illumina HiSeq 2500	2157890	1474918	68.35
ERR2353523	PRJEB25226	SAMEA103886628	saliva-secreting gland	normal	River Buffalo	Mediterranean	FEMALE	ADULT	Endocrine	PAIRED	River Buffalo	Illumina HiSeq 2500	1741639	1275745	73.25
ERR2353524	PRJEB25226	SAMEA103886628	saliva-secreting gland	normal	River Buffalo	Mediterranean	FEMALE	ADULT	Endocrine	PAIRED	River Buffalo	Illumina HiSeq 2500	2141307	1464301	68.38
ERR2353525	PRJEB25226	SAMEA103886628	saliva-secreting gland	normal	River Buffalo	Mediterranean	FEMALE	ADULT	Endocrine	PAIRED	River Buffalo	Illumina HiSeq 2500	1798724	1315611	73.14
ERR2353526	PRJEB25226	SAMEA103886628	saliva-secreting gland	normal	River Buffalo	Mediterranean	FEMALE	ADULT	Endocrine	PAIRED	River Buffalo	Illumina HiSeq 2500	2180710	1491726	68.41
ERR2353527	PRJEB25226	SAMEA103886628	saliva-secreting gland	normal	River Buffalo	Mediterranean	FEMALE	ADULT	Endocrine	PAIRED	River Buffalo	Illumina HiSeq 2500	2200700	1508709	68.56
ERR2353528	PRJEB25226	SAMEA103886577	submandibular lymph node	normal	River Buffalo	Mediterranean	FEMALE	ADULT	Blood/immune	PAIRED	River Buffalo	Illumina HiSeq 2500	2376191	1506277	63.39
ERR2353529	PRJEB25226	SAMEA103886577	submandibular lymph node	normal	River Buffalo	Mediterranean	FEMALE	ADULT	Blood/immune	PAIRED	River Buffalo	Illumina HiSeq 2500	2487718	1546168	62.15
ERR2353530	PRJEB25226	SAMEA103886577	submandibular lymph node	normal	River Buffalo	Mediterranean	FEMALE	ADULT	Blood/immune	PAIRED	River Buffalo	Illumina HiSeq 2500	2432963	1506911	61.94
ERR2353531	PRJEB25226	SAMEA103886577	submandibular lymph node	normal	River Buffalo	Mediterranean	FEMALE	ADULT	Blood/immune	PAIRED	River Buffalo	Illumina HiSeq 2500	2475074	1549035	62.59
ERR2353532	PRJEB25226	SAMEA103886577	submandibular lymph node	normal	River Buffalo	Mediterranean	FEMALE	ADULT	Blood/immune	PAIRED	River Buffalo	Illumina HiSeq 2500	2037200	1360296	66.77
ERR2353533	PRJEB25226	SAMEA103886577	submandibular lymph node	normal	River Buffalo	Mediterranean	FEMALE	ADULT	Blood/immune	PAIRED	River Buffalo	Illumina HiSeq 2500	2566967	1590409	61.96
ERR2353534	PRJEB25226	SAMEA103886577	submandibular lymph node	normal	River Buffalo	Mediterranean	FEMALE	ADULT	Blood/immune	PAIRED	River Buffalo	Illumina HiSeq 2500	2419307	1517009	62.7
ERR2353535	PRJEB25226	SAMEA103886577	submandibular lymph node	normal	River Buffalo	Mediterranean	FEMALE	ADULT	Blood/immune	PAIRED	River Buffalo	Illumina HiSeq 2500	2397233	1505573	62.8
ERR2353536	PRJEB25226	SAMEA103886577	submandibular lymph node	normal	River Buffalo	Mediterranean	FEMALE	ADULT	Blood/immune	PAIRED	River Buffalo	Illumina HiSeq 2500	1974051	1320874	66.91
ERR2353537	PRJEB25226	SAMEA103886544	spleen	normal	River Buffalo	Mediterranean	FEMALE	ADULT	Blood/immune	PAIRED	River Buffalo	Illumina HiSeq 2500	2339941	1609603	68.79
ERR2353538	PRJEB25226	SAMEA103886544	spleen	normal	River Buffalo	Mediterranean	FEMALE	ADULT	Blood/immune	PAIRED	River Buffalo	Illumina HiSeq 2500	2266348	1568942	69.23
ERR2353539	PRJEB25226	SAMEA103886544	spleen	normal	River Buffalo	Mediterranean	FEMALE	ADULT	Blood/immune	PAIRED	River Buffalo	Illumina HiSeq 2500	2428491	1656975	68.23
ERR2353540	PRJEB25226	SAMEA103886544	spleen	normal	River Buffalo	Mediterranean	FEMALE	ADULT	Blood/immune	PAIRED	River Buffalo	Illumina HiSeq 2500	2355984	1607828	68.24
ERR2353541	PRJEB25226	SAMEA103886544	spleen	normal	River Buffalo	Mediterranean	FEMALE	ADULT	Blood/immune	PAIRED	River Buffalo	Illumina HiSeq 2500	2332243	1586177	68.01
ERR2353542	PRJEB25226	SAMEA103886544	spleen	normal	River Buffalo	Mediterranean	FEMALE	ADULT	Blood/immune	PAIRED	River Buffalo	Illumina HiSeq 2500	2318186	1597799	68.92
ERR2353543	PRJEB25226	SAMEA103886544	spleen	normal	River Buffalo	Mediterranean	FEMALE	ADULT	Blood/immune	PAIRED	River Buffalo	Illumina HiSeq 2500	2018803	1469169	72.77
ERR2353544	PRJEB25226	SAMEA103886544	spleen	normal	River Buffalo	Mediterranean	FEMALE	ADULT	Blood/immune	PAIRED	River Buffalo	Illumina HiSeq 2500	1959327	1428103	72.89
ERR2353545	PRJEB25226	SAMEA103886544	spleen	normal	River Buffalo	Mediterranean	FEMALE	ADULT	Blood/immune	PAIRED	River Buffalo	Illumina HiSeq 2500	2395993	1648898	68.82
ERR2353546	PRJEB25226	SAMEA103886532	thoracic part of esophagus	normal	River Buffalo	Mediterranean	FEMALE	ADULT	Alimentary canal	PAIRED	River Buffalo	Illumina HiSeq 2500	2760340	1963144	71.12
ERR2353547	PRJEB25226	SAMEA103886532	thoracic part of esophagus	normal	River Buffalo	Mediterranean	FEMALE	ADULT	Alimentary canal	PAIRED	River Buffalo	Illumina HiSeq 2500	2320659	1746047	75.24
ERR2353548	PRJEB25226	SAMEA103886532	thoracic part of esophagus	normal	River Buffalo	Mediterranean	FEMALE	ADULT	Alimentary canal	PAIRED	River Buffalo	Illumina HiSeq 2500	2869991	2030725	70.76
ERR2353549	PRJEB25226	SAMEA103886532	thoracic part of esophagus	normal	River Buffalo	Mediterranean	FEMALE	ADULT	Alimentary canal	PAIRED	River Buffalo	Illumina HiSeq 2500	2746139	1913771	69.69
ERR2353550	PRJEB25226	SAMEA103886532	thoracic part of esophagus	normal	River Buffalo	Mediterranean	FEMALE	ADULT	Alimentary canal	PAIRED	River Buffalo	Illumina HiSeq 2500	2782106	1975712	71.01
ERR2353551	PRJEB25226	SAMEA103886532	thoracic part of esophagus	normal	River Buffalo	Mediterranean	FEMALE	ADULT	Alimentary canal	PAIRED	River Buffalo	Illumina HiSeq 2500	2816780	1999785	71
ERR2353552	PRJEB25226	SAMEA103886532	thoracic part of esophagus	normal	River Buffalo	Mediterranean	FEMALE	ADULT	Alimentary canal	PAIRED	River Buffalo	Illumina HiSeq 2500	2886275	2014525	69.8
ERR2353553	PRJEB25226	SAMEA103886532	thoracic part of esophagus	normal	River Buffalo	Mediterranean	FEMALE	ADULT	Alimentary canal	PAIRED	River Buffalo	Illumina HiSeq 2500	2388744	1794785	75.14
ERR2353554	PRJEB25226	SAMEA103886532	thoracic part of esophagus	normal	River Buffalo	Mediterranean	FEMALE	ADULT	Alimentary canal	PAIRED	River Buffalo	Illumina HiSeq 2500	2768064	1938719	70.04
ERR2353555	PRJEB25226	SAMEA103886975	thyroid gland	normal	River Buffalo	Mediterranean	FEMALE	ADULT	Endocrine	PAIRED	River Buffalo	Illumina HiSeq 2500	2634241	1827409	69.37
ERR2353556	PRJEB25226	SAMEA103886975	thyroid gland	normal	River Buffalo	Mediterranean	FEMALE	ADULT	Endocrine	PAIRED	River Buffalo	Illumina HiSeq 2500	2142174	1572464	73.41
ERR2353557	PRJEB25226	SAMEA103886975	thyroid gland	normal	River Buffalo	Mediterranean	FEMALE	ADULT	Endocrine	PAIRED	River Buffalo	Illumina HiSeq 2500	2396689	1699993	70.93
ERR2353558	PRJEB25226	SAMEA103886975	thyroid gland	normal	River Buffalo	Mediterranean	FEMALE	ADULT	Endocrine	PAIRED	River Buffalo	Illumina HiSeq 2500	2079710	1527709	73.46
ERR2353559	PRJEB25226	SAMEA103886975	thyroid gland	normal	River Buffalo	Mediterranean	FEMALE	ADULT	Endocrine	PAIRED	River Buffalo	Illumina HiSeq 2500	2458234	1715926	69.8
ERR2353560	PRJEB25226	SAMEA103886975	thyroid gland	normal	River Buffalo	Mediterranean	FEMALE	ADULT	Endocrine	PAIRED	River Buffalo	Illumina HiSeq 2500	2438021	1704048	69.89
ERR2353561	PRJEB25226	SAMEA103886975	thyroid gland	normal	River Buffalo	Mediterranean	FEMALE	ADULT	Endocrine	PAIRED	River Buffalo	Illumina HiSeq 2500	2561699	1775812	69.32
ERR2353562	PRJEB25226	SAMEA103886975	thyroid gland	normal	River Buffalo	Mediterranean	FEMALE	ADULT	Endocrine	PAIRED	River Buffalo	Illumina HiSeq 2500	2516620	1756917	69.81
ERR2353563	PRJEB25226	SAMEA103886975	thyroid gland	normal	River Buffalo	Mediterranean	FEMALE	ADULT	Endocrine	PAIRED	River Buffalo	Illumina HiSeq 2500	2513322	1737828	69.14
ERR2353564	PRJEB25226	SAMEA103886949	thymus	normal	River Buffalo	Mediterranean	FEMALE	ADULT	Blood/immune	PAIRED	River Buffalo	Illumina HiSeq 2500	3531507	2455493	69.53
ERR2353565	PRJEB25226	SAMEA103886949	thymus	normal	River Buffalo	Mediterranean	FEMALE	ADULT	Blood/immune	PAIRED	River Buffalo	Illumina HiSeq 2500	3132994	2207043	70.45
ERR2353566	PRJEB25226	SAMEA103886949	thymus	normal	River Buffalo	Mediterranean	FEMALE	ADULT	Blood/immune	PAIRED	River Buffalo	Illumina HiSeq 2500	3730633	2617381	70.16
ERR2353567	PRJEB25226	SAMEA103886949	thymus	normal	River Buffalo	Mediterranean	FEMALE	ADULT	Blood/immune	PAIRED	River Buffalo	Illumina HiSeq 2500	3866551	2663323	68.88
ERR2353568	PRJEB25226	SAMEA103886949	thymus	normal	River Buffalo	Mediterranean	FEMALE	ADULT	Blood/immune	PAIRED	River Buffalo	Illumina HiSeq 2500	3110289	2200709	70.76
ERR2353569	PRJEB25226	SAMEA103886949	thymus	normal	River Buffalo	Mediterranean	FEMALE	ADULT	Blood/immune	PAIRED	River Buffalo	Illumina HiSeq 2500	2839022	2042099	71.93
ERR2353570	PRJEB25226	SAMEA103886949	thymus	normal	River Buffalo	Mediterranean	FEMALE	ADULT	Blood/immune	PAIRED	River Buffalo	Illumina HiSeq 2500	3590212	2517555	70.12
ERR2353571	PRJEB25226	SAMEA103886949	thymus	normal	River Buffalo	Mediterranean	FEMALE	ADULT	Blood/immune	PAIRED	River Buffalo	Illumina HiSeq 2500	3697297	2568257	69.46
ERR2353572	PRJEB25226	SAMEA103886949	thymus	normal	River Buffalo	Mediterranean	FEMALE	ADULT	Blood/immune	PAIRED	River Buffalo	Illumina HiSeq 2500	3109844	2196606	70.63
ERR2353573	PRJEB25226	SAMEA103886949	thymus	normal	River Buffalo	Mediterranean	FEMALE	ADULT	Blood/immune	PAIRED	River Buffalo	Illumina HiSeq 2500	3880903	2714217	69.94
ERR2353574	PRJEB25226	SAMEA103886949	thymus	normal	River Buffalo	Mediterranean	FEMALE	ADULT	Blood/immune	PAIRED	River Buffalo	Illumina HiSeq 2500	3045695	2157590	70.84
ERR2353575	PRJEB25226	SAMEA103886949	thymus	normal	River Buffalo	Mediterranean	FEMALE	ADULT	Blood/immune	PAIRED	River Buffalo	Illumina HiSeq 2500	3856907	2707590	70.2
ERR2353576	PRJEB25226	SAMEA103886949	thymus	normal	River Buffalo	Mediterranean	FEMALE	ADULT	Blood/immune	PAIRED	River Buffalo	Illumina HiSeq 2500	3717506	2604372	70.06
ERR2353577	PRJEB25226	SAMEA103886949	thymus	normal	River Buffalo	Mediterranean	FEMALE	ADULT	Blood/immune	PAIRED	River Buffalo	Illumina HiSeq 2500	3785521	2652645	70.07
ERR2353578	PRJEB25226	SAMEA103886949	thymus	normal	River Buffalo	Mediterranean	FEMALE	ADULT	Blood/immune	PAIRED	River Buffalo	Illumina HiSeq 2500	3723528	2604702	69.95
ERR2353579	PRJEB25226	SAMEA103886949	thymus	normal	River Buffalo	Mediterranean	FEMALE	ADULT	Blood/immune	PAIRED	River Buffalo	Illumina HiSeq 2500	3738459	2614105	69.92
ERR2353580	PRJEB25226	SAMEA103886949	thymus	normal	River Buffalo	Mediterranean	FEMALE	ADULT	Blood/immune	PAIRED	River Buffalo	Illumina HiSeq 2500	3626432	2550674	70.34
ERR2353581	PRJEB25226	SAMEA103886949	thymus	normal	River Buffalo	Mediterranean	FEMALE	ADULT	Blood/immune	PAIRED	River Buffalo	Illumina HiSeq 2500	3046564	2159541	70.88
ERR2353582	PRJEB25226	SAMEA103886949	thymus	normal	River Buffalo	Mediterranean	FEMALE	ADULT	Blood/immune	PAIRED	River Buffalo	Illumina HiSeq 2500	3463349	2429697	70.15
ERR2353583	PRJEB25226	SAMEA103886949	thymus	normal	River Buffalo	Mediterranean	FEMALE	ADULT	Blood/immune	PAIRED	River Buffalo	Illumina HiSeq 2500	3605853	2519754	69.88
ERR2353584	PRJEB25226	SAMEA103886949	thymus	normal	River Buffalo	Mediterranean	FEMALE	ADULT	Blood/immune	PAIRED	River Buffalo	Illumina HiSeq 2500	3082772	2155908	69.93
ERR2353585	PRJEB25226	SAMEA103886949	thymus	normal	River Buffalo	Mediterranean	FEMALE	ADULT	Blood/immune	PAIRED	River Buffalo	Illumina HiSeq 2500	3664871	2560355	69.86
ERR2353586	PRJEB25226	SAMEA103886949	thymus	normal	River Buffalo	Mediterranean	FEMALE	ADULT	Blood/immune	PAIRED	River Buffalo	Illumina HiSeq 2500	3720171	2607875	70.1
ERR2353587	PRJEB25226	SAMEA103886914	palatine tonsil	normal	River Buffalo	Mediterranean	FEMALE	ADULT	Blood/immune	PAIRED	River Buffalo	Illumina HiSeq 2500	2503000	1934558	77.29
ERR2353588	PRJEB25226	SAMEA103886914	palatine tonsil	normal	River Buffalo	Mediterranean	FEMALE	ADULT	Blood/immune	PAIRED	River Buffalo	Illumina HiSeq 2500	2531385	1942185	76.72
ERR2353589	PRJEB25226	SAMEA103886914	palatine tonsil	normal	River Buffalo	Mediterranean	FEMALE	ADULT	Blood/immune	PAIRED	River Buffalo	Illumina HiSeq 2500	2676519	2035943	76.07
ERR2353590	PRJEB25226	SAMEA103886914	palatine tonsil	normal	River Buffalo	Mediterranean	FEMALE	ADULT	Blood/immune	PAIRED	River Buffalo	Illumina HiSeq 2500	2156914	1756076	81.42
ERR2353591	PRJEB25226	SAMEA103886914	palatine tonsil	normal	River Buffalo	Mediterranean	FEMALE	ADULT	Blood/immune	PAIRED	River Buffalo	Illumina HiSeq 2500	2594542	1974992	76.12
ERR2353592	PRJEB25226	SAMEA103886914	palatine tonsil	normal	River Buffalo	Mediterranean	FEMALE	ADULT	Blood/immune	PAIRED	River Buffalo	Illumina HiSeq 2500	2545468	1933162	75.95
ERR2353593	PRJEB25226	SAMEA103886914	palatine tonsil	normal	River Buffalo	Mediterranean	FEMALE	ADULT	Blood/immune	PAIRED	River Buffalo	Illumina HiSeq 2500	2596912	1990427	76.65
ERR2353594	PRJEB25226	SAMEA103886914	palatine tonsil	normal	River Buffalo	Mediterranean	FEMALE	ADULT	Blood/immune	PAIRED	River Buffalo	Illumina HiSeq 2500	2508691	1925318	76.75
ERR2353595	PRJEB25226	SAMEA103886914	palatine tonsil	normal	River Buffalo	Mediterranean	FEMALE	ADULT	Blood/immune	PAIRED	River Buffalo	Illumina HiSeq 2500	2091607	1705262	81.53
ERR2353596	PRJEB25226	SAMEA103887209	abomasum	normal	River Buffalo	Mediterranean	MALE	ADULT	Alimentary canal	PAIRED	River Buffalo	Illumina HiSeq 2500	4385687	3154112	71.92
ERR2353597	PRJEB25226	SAMEA103887209	abomasum	normal	River Buffalo	Mediterranean	MALE	ADULT	Alimentary canal	PAIRED	River Buffalo	Illumina HiSeq 2500	4657180	3332768	71.56
ERR2353598	PRJEB25226	SAMEA103887209	abomasum	normal	River Buffalo	Mediterranean	MALE	ADULT	Alimentary canal	PAIRED	River Buffalo	Illumina HiSeq 2500	4740011	3427126	72.3
ERR2353599	PRJEB25226	SAMEA103887209	abomasum	normal	River Buffalo	Mediterranean	MALE	ADULT	Alimentary canal	PAIRED	River Buffalo	Illumina HiSeq 2500	4631762	3320790	71.7
ERR2353600	PRJEB25226	SAMEA103887209	abomasum	normal	River Buffalo	Mediterranean	MALE	ADULT	Alimentary canal	PAIRED	River Buffalo	Illumina HiSeq 2500	4584081	3282212	71.6
ERR2353601	PRJEB25226	SAMEA103887209	abomasum	normal	River Buffalo	Mediterranean	MALE	ADULT	Alimentary canal	PAIRED	River Buffalo	Illumina HiSeq 2500	4439286	3183853	71.72
ERR2353602	PRJEB25226	SAMEA103887209	abomasum	normal	River Buffalo	Mediterranean	MALE	ADULT	Alimentary canal	PAIRED	River Buffalo	Illumina HiSeq 2500	4941537	3566557	72.18
ERR2353603	PRJEB25226	SAMEA103886998	adrenal gland	normal	River Buffalo	Mediterranean	MALE	ADULT	Endocrine	PAIRED	River Buffalo	Illumina HiSeq 2500	3385903	2372287	70.06
ERR2353604	PRJEB25226	SAMEA103886998	adrenal gland	normal	River Buffalo	Mediterranean	MALE	ADULT	Endocrine	PAIRED	River Buffalo	Illumina HiSeq 2500	3332806	2334778	70.05
ERR2353605	PRJEB25226	SAMEA103886998	adrenal gland	normal	River Buffalo	Mediterranean	MALE	ADULT	Endocrine	PAIRED	River Buffalo	Illumina HiSeq 2500	3444217	2434873	70.69
ERR2353606	PRJEB25226	SAMEA103886998	adrenal gland	normal	River Buffalo	Mediterranean	MALE	ADULT	Endocrine	PAIRED	River Buffalo	Illumina HiSeq 2500	3362472	2360198	70.19
ERR2353607	PRJEB25226	SAMEA103886998	adrenal gland	normal	River Buffalo	Mediterranean	MALE	ADULT	Endocrine	PAIRED	River Buffalo	Illumina HiSeq 2500	3601439	2541893	70.58
ERR2353608	PRJEB25226	SAMEA103886998	adrenal gland	normal	River Buffalo	Mediterranean	MALE	ADULT	Endocrine	PAIRED	River Buffalo	Illumina HiSeq 2500	3190923	2246139	70.39
ERR2353609	PRJEB25226	SAMEA103886998	adrenal gland	normal	River Buffalo	Mediterranean	MALE	ADULT	Endocrine	PAIRED	River Buffalo	Illumina HiSeq 2500	3237800	2270550	70.13
ERR2353610	PRJEB25226	SAMEA103886520	caecum	normal	River Buffalo	Mediterranean	MALE	ADULT	Alimentary canal	PAIRED	River Buffalo	Illumina HiSeq 2500	3284602	2470412	75.21
ERR2353611	PRJEB25226	SAMEA103886520	caecum	normal	River Buffalo	Mediterranean	MALE	ADULT	Alimentary canal	PAIRED	River Buffalo	Illumina HiSeq 2500	3484653	2640963	75.79
ERR2353612	PRJEB25226	SAMEA103886520	caecum	normal	River Buffalo	Mediterranean	MALE	ADULT	Alimentary canal	PAIRED	River Buffalo	Illumina HiSeq 2500	3299586	2508432	76.02
ERR2353613	PRJEB25226	SAMEA103886520	caecum	normal	River Buffalo	Mediterranean	MALE	ADULT	Alimentary canal	PAIRED	River Buffalo	Illumina HiSeq 2500	3101856	2342974	75.53
ERR2353614	PRJEB25226	SAMEA103886520	caecum	normal	River Buffalo	Mediterranean	MALE	ADULT	Alimentary canal	PAIRED	River Buffalo	Illumina HiSeq 2500	3239756	2436723	75.21
ERR2353615	PRJEB25226	SAMEA103886520	caecum	normal	River Buffalo	Mediterranean	MALE	ADULT	Alimentary canal	PAIRED	River Buffalo	Illumina HiSeq 2500	3141135	2365914	75.32
ERR2353616	PRJEB25226	SAMEA103886520	caecum	normal	River Buffalo	Mediterranean	MALE	ADULT	Alimentary canal	PAIRED	River Buffalo	Illumina HiSeq 2500	3265051	2462217	75.41
ERR2353617	PRJEB25226	SAMEA103886600	cerebellum	normal	River Buffalo	Mediterranean	MALE	ADULT	CNS	PAIRED	River Buffalo	Illumina HiSeq 2500	3553623	2448509	68.9
ERR2353618	PRJEB25226	SAMEA103886600	cerebellum	normal	River Buffalo	Mediterranean	MALE	ADULT	CNS	PAIRED	River Buffalo	Illumina HiSeq 2500	3361948	2323660	69.12
ERR2353619	PRJEB25226	SAMEA103886600	cerebellum	normal	River Buffalo	Mediterranean	MALE	ADULT	CNS	PAIRED	River Buffalo	Illumina HiSeq 2500	3299589	2258923	68.46
ERR2353620	PRJEB25226	SAMEA103886600	cerebellum	normal	River Buffalo	Mediterranean	MALE	ADULT	CNS	PAIRED	River Buffalo	Illumina HiSeq 2500	3321969	2278815	68.6
ERR2353621	PRJEB25226	SAMEA103886600	cerebellum	normal	River Buffalo	Mediterranean	MALE	ADULT	CNS	PAIRED	River Buffalo	Illumina HiSeq 2500	3180352	2179548	68.53
ERR2353622	PRJEB25226	SAMEA103886600	cerebellum	normal	River Buffalo	Mediterranean	MALE	ADULT	CNS	PAIRED	River Buffalo	Illumina HiSeq 2500	3148622	2163838	68.72
ERR2353623	PRJEB25226	SAMEA103886600	cerebellum	normal	River Buffalo	Mediterranean	MALE	ADULT	CNS	PAIRED	River Buffalo	Illumina HiSeq 2500	3346654	2290360	68.44
ERR2353624	PRJEB25226	SAMEA103887210	descending colon	normal	River Buffalo	Mediterranean	MALE	ADULT	Alimentary canal	PAIRED	River Buffalo	Illumina HiSeq 2500	3351918	2489902	74.28
ERR2353625	PRJEB25226	SAMEA103887210	descending colon	normal	River Buffalo	Mediterranean	MALE	ADULT	Alimentary canal	PAIRED	River Buffalo	Illumina HiSeq 2500	3496917	2587696	74
ERR2353626	PRJEB25226	SAMEA103887210	descending colon	normal	River Buffalo	Mediterranean	MALE	ADULT	Alimentary canal	PAIRED	River Buffalo	Illumina HiSeq 2500	3549198	2653514	74.76
ERR2353627	PRJEB25226	SAMEA103887210	descending colon	normal	River Buffalo	Mediterranean	MALE	ADULT	Alimentary canal	PAIRED	River Buffalo	Illumina HiSeq 2500	3386077	2509434	74.11
ERR2353629	PRJEB25226	SAMEA103887210	descending colon	normal	River Buffalo	Mediterranean	MALE	ADULT	Alimentary canal	PAIRED	River Buffalo	Illumina HiSeq 2500	3539417	2617523	73.95
ERR2353630	PRJEB25226	SAMEA103887210	descending colon	normal	River Buffalo	Mediterranean	MALE	ADULT	Alimentary canal	PAIRED	River Buffalo	Illumina HiSeq 2500	3747772	2795115	74.58
ERR2353631	PRJEB25226	SAMEA103887189	ascending colon	normal	River Buffalo	Mediterranean	MALE	ADULT	Alimentary canal	PAIRED	River Buffalo	Illumina HiSeq 2500	2822387	2053392	72.75
ERR2353632	PRJEB25226	SAMEA103887189	ascending colon	normal	River Buffalo	Mediterranean	MALE	ADULT	Alimentary canal	PAIRED	River Buffalo	Illumina HiSeq 2500	2969995	2154985	72.56
ERR2353633	PRJEB25226	SAMEA103887189	ascending colon	normal	River Buffalo	Mediterranean	MALE	ADULT	Alimentary canal	PAIRED	River Buffalo	Illumina HiSeq 2500	3169870	2311897	72.93
ERR2353634	PRJEB25226	SAMEA103887189	ascending colon	normal	River Buffalo	Mediterranean	MALE	ADULT	Alimentary canal	PAIRED	River Buffalo	Illumina HiSeq 2500	2986328	2161913	72.39
ERR2353635	PRJEB25226	SAMEA103887189	ascending colon	normal	River Buffalo	Mediterranean	MALE	ADULT	Alimentary canal	PAIRED	River Buffalo	Illumina HiSeq 2500	2949208	2135503	72.41
ERR2353636	PRJEB25226	SAMEA103887189	ascending colon	normal	River Buffalo	Mediterranean	MALE	ADULT	Alimentary canal	PAIRED	River Buffalo	Illumina HiSeq 2500	2847815	2065435	72.53
ERR2353637	PRJEB25226	SAMEA103887189	ascending colon	normal	River Buffalo	Mediterranean	MALE	ADULT	Alimentary canal	PAIRED	River Buffalo	Illumina HiSeq 2500	2995745	2189384	73.08
ERR2353638	PRJEB25226	SAMEA103886547	duodenum	normal	River Buffalo	Mediterranean	MALE	ADULT	Alimentary canal	PAIRED	River Buffalo	Illumina HiSeq 2500	3280027	2163699	65.97
ERR2353639	PRJEB25226	SAMEA103886547	duodenum	normal	River Buffalo	Mediterranean	MALE	ADULT	Alimentary canal	PAIRED	River Buffalo	Illumina HiSeq 2500	3443717	2267892	65.86
ERR2353640	PRJEB25226	SAMEA103886547	duodenum	normal	River Buffalo	Mediterranean	MALE	ADULT	Alimentary canal	PAIRED	River Buffalo	Illumina HiSeq 2500	3646794	2422023	66.42
ERR2353641	PRJEB25226	SAMEA103886547	duodenum	normal	River Buffalo	Mediterranean	MALE	ADULT	Alimentary canal	PAIRED	River Buffalo	Illumina HiSeq 2500	3451909	2292906	66.42
ERR2353642	PRJEB25226	SAMEA103886547	duodenum	normal	River Buffalo	Mediterranean	MALE	ADULT	Alimentary canal	PAIRED	River Buffalo	Illumina HiSeq 2500	3418117	2257138	66.03
ERR2353643	PRJEB25226	SAMEA103886547	duodenum	normal	River Buffalo	Mediterranean	MALE	ADULT	Alimentary canal	PAIRED	River Buffalo	Illumina HiSeq 2500	3404257	2242486	65.87
ERR2353644	PRJEB25226	SAMEA103886547	duodenum	normal	River Buffalo	Mediterranean	MALE	ADULT	Alimentary canal	PAIRED	River Buffalo	Illumina HiSeq 2500	3254268	2155669	66.24
ERR2353645	PRJEB25226	SAMEA103886795	epididymis	normal	River Buffalo	Mediterranean	MALE	ADULT	Male_reproductive	PAIRED	River Buffalo	Illumina HiSeq 2500	3479999	2342116	67.3
ERR2353646	PRJEB25226	SAMEA103886795	epididymis	normal	River Buffalo	Mediterranean	MALE	ADULT	Male_reproductive	PAIRED	River Buffalo	Illumina HiSeq 2500	3567259	2416076	67.73
ERR2353647	PRJEB25226	SAMEA103886795	epididymis	normal	River Buffalo	Mediterranean	MALE	ADULT	Male_reproductive	PAIRED	River Buffalo	Illumina HiSeq 2500	3453493	139854	4.05
ERR2353648	PRJEB25226	SAMEA103886795	epididymis	normal	River Buffalo	Mediterranean	MALE	ADULT	Male_reproductive	PAIRED	River Buffalo	Illumina HiSeq 2500	3350163	2253120	67.25
ERR2353649	PRJEB25226	SAMEA103886795	epididymis	normal	River Buffalo	Mediterranean	MALE	ADULT	Male_reproductive	PAIRED	River Buffalo	Illumina HiSeq 2500	3306438	2229513	67.43
ERR2353650	PRJEB25226	SAMEA103886795	epididymis	normal	River Buffalo	Mediterranean	MALE	ADULT	Male_reproductive	PAIRED	River Buffalo	Illumina HiSeq 2500	3730957	2523864	67.65
ERR2353651	PRJEB25226	SAMEA103886795	epididymis	normal	River Buffalo	Mediterranean	MALE	ADULT	Male_reproductive	PAIRED	River Buffalo	Illumina HiSeq 2500	3505319	2352202	67.1
ERR2353652	PRJEB25226	SAMEA103886335	heart	normal	River Buffalo	Mediterranean	MALE	ADULT	Cardiovascular	PAIRED	River Buffalo	Illumina HiSeq 2500	10693446	6636739	62.06
ERR2353653	PRJEB25226	SAMEA103886335	heart	normal	River Buffalo	Mediterranean	MALE	ADULT	Cardiovascular	PAIRED	River Buffalo	Illumina HiSeq 2500	10789012	6784094	62.88
ERR2353654	PRJEB25226	SAMEA103886335	heart	normal	River Buffalo	Mediterranean	MALE	ADULT	Cardiovascular	PAIRED	River Buffalo	Illumina HiSeq 2500	10849200	6814266	62.81
ERR2353655	PRJEB25226	SAMEA103886335	heart	normal	River Buffalo	Mediterranean	MALE	ADULT	Cardiovascular	PAIRED	River Buffalo	Illumina HiSeq 2500	10547435	6620398	62.77
ERR2353656	PRJEB25226	SAMEA103886335	heart	normal	River Buffalo	Mediterranean	MALE	ADULT	Cardiovascular	PAIRED	River Buffalo	Illumina HiSeq 2500	10673963	6731551	63.07
ERR2353657	PRJEB25226	SAMEA103886335	heart	normal	River Buffalo	Mediterranean	MALE	ADULT	Cardiovascular	PAIRED	River Buffalo	Illumina HiSeq 2500	10748441	6738015	62.69
ERR2353658	PRJEB25226	SAMEA103886335	heart	normal	River Buffalo	Mediterranean	MALE	ADULT	Cardiovascular	PAIRED	River Buffalo	Illumina HiSeq 2500	10793717	6687839	61.96
ERR2353659	PRJEB25226	SAMEA103886335	heart	normal	River Buffalo	Mediterranean	MALE	ADULT	Cardiovascular	PAIRED	River Buffalo	Illumina HiSeq 2500	10667742	6710189	62.9
ERR2353660	PRJEB25226	SAMEA103886335	heart	normal	River Buffalo	Mediterranean	MALE	ADULT	Cardiovascular	PAIRED	River Buffalo	Illumina HiSeq 2500	10669274	6752506	63.29
ERR2353661	PRJEB25226	SAMEA103887075	common iliac lymph node	normal	River Buffalo	Mediterranean	MALE	ADULT	Blood/immune	PAIRED	River Buffalo	Illumina HiSeq 2500	3488793	2340543	67.09
ERR2353662	PRJEB25226	SAMEA103887075	common iliac lymph node	normal	River Buffalo	Mediterranean	MALE	ADULT	Blood/immune	PAIRED	River Buffalo	Illumina HiSeq 2500	3652563	2440149	66.81
ERR2353663	PRJEB25226	SAMEA103887075	common iliac lymph node	normal	River Buffalo	Mediterranean	MALE	ADULT	Blood/immune	PAIRED	River Buffalo	Illumina HiSeq 2500	3544542	2369112	66.84
ERR2353664	PRJEB25226	SAMEA103887075	common iliac lymph node	normal	River Buffalo	Mediterranean	MALE	ADULT	Blood/immune	PAIRED	River Buffalo	Illumina HiSeq 2500	3739477	2522499	67.46
ERR2353665	PRJEB25226	SAMEA103887075	common iliac lymph node	normal	River Buffalo	Mediterranean	MALE	ADULT	Blood/immune	PAIRED	River Buffalo	Illumina HiSeq 2500	3706690	2477518	66.84
ERR2353666	PRJEB25226	SAMEA103887075	common iliac lymph node	normal	River Buffalo	Mediterranean	MALE	ADULT	Blood/immune	PAIRED	River Buffalo	Illumina HiSeq 2500	3686044	2468395	66.97
ERR2353667	PRJEB25226	SAMEA103887075	common iliac lymph node	normal	River Buffalo	Mediterranean	MALE	ADULT	Blood/immune	PAIRED	River Buffalo	Illumina HiSeq 2500	3933162	2646609	67.29
ERR2353668	PRJEB25226	SAMEA103886574	layer of hippocampus	normal	River Buffalo	Mediterranean	MALE	ADULT	CNS	PAIRED	River Buffalo	Illumina HiSeq 2500	9880357	5928342	60
ERR2353669	PRJEB25226	SAMEA103886574	layer of hippocampus	normal	River Buffalo	Mediterranean	MALE	ADULT	CNS	PAIRED	River Buffalo	Illumina HiSeq 2500	9707347	5830121	60.06
ERR2353670	PRJEB25226	SAMEA103886574	layer of hippocampus	normal	River Buffalo	Mediterranean	MALE	ADULT	CNS	PAIRED	River Buffalo	Illumina HiSeq 2500	9737184	5861230	60.19
ERR2353671	PRJEB25226	SAMEA103886574	layer of hippocampus	normal	River Buffalo	Mediterranean	MALE	ADULT	CNS	PAIRED	River Buffalo	Illumina HiSeq 2500	9819246	5804675	59.12
ERR2353672	PRJEB25226	SAMEA103886574	layer of hippocampus	normal	River Buffalo	Mediterranean	MALE	ADULT	CNS	PAIRED	River Buffalo	Illumina HiSeq 2500	9591403	5749594	59.95
ERR2353673	PRJEB25226	SAMEA103886574	layer of hippocampus	normal	River Buffalo	Mediterranean	MALE	ADULT	CNS	PAIRED	River Buffalo	Illumina HiSeq 2500	9740551	5772806	59.27
ERR2353674	PRJEB25226	SAMEA103886574	layer of hippocampus	normal	River Buffalo	Mediterranean	MALE	ADULT	CNS	PAIRED	River Buffalo	Illumina HiSeq 2500	9771320	5903383	60.42
ERR2353675	PRJEB25226	SAMEA103886574	layer of hippocampus	normal	River Buffalo	Mediterranean	MALE	ADULT	CNS	PAIRED	River Buffalo	Illumina HiSeq 2500	9818791	5898348	60.07
ERR2353676	PRJEB25226	SAMEA103886574	layer of hippocampus	normal	River Buffalo	Mediterranean	MALE	ADULT	CNS	PAIRED	River Buffalo	Illumina HiSeq 2500	9777782	35874	0.37
ERR2353677	PRJEB25226	SAMEA103886809	ileum	normal	River Buffalo	Mediterranean	MALE	ADULT	Alimentary canal	PAIRED	River Buffalo	Illumina HiSeq 2500	10874106	6375076	58.63
ERR2353678	PRJEB25226	SAMEA103886809	ileum	normal	River Buffalo	Mediterranean	MALE	ADULT	Alimentary canal	PAIRED	River Buffalo	Illumina HiSeq 2500	9504836	5578539	58.69
ERR2353679	PRJEB25226	SAMEA103886809	ileum	normal	River Buffalo	Mediterranean	MALE	ADULT	Alimentary canal	PAIRED	River Buffalo	Illumina HiSeq 2500	9505891	5488354	57.74
ERR2353680	PRJEB25226	SAMEA103886809	ileum	normal	River Buffalo	Mediterranean	MALE	ADULT	Alimentary canal	PAIRED	River Buffalo	Illumina HiSeq 2500	10917195	6420753	58.81
ERR2353681	PRJEB25226	SAMEA103886809	ileum	normal	River Buffalo	Mediterranean	MALE	ADULT	Alimentary canal	PAIRED	River Buffalo	Illumina HiSeq 2500	9548175	5596348	58.61
ERR2353682	PRJEB25226	SAMEA103886809	ileum	normal	River Buffalo	Mediterranean	MALE	ADULT	Alimentary canal	PAIRED	River Buffalo	Illumina HiSeq 2500	9384511	5519673	58.82
ERR2353683	PRJEB25226	SAMEA103886809	ileum	normal	River Buffalo	Mediterranean	MALE	ADULT	Alimentary canal	PAIRED	River Buffalo	Illumina HiSeq 2500	9461027	5539943	58.56
ERR2353684	PRJEB25226	SAMEA103886809	ileum	normal	River Buffalo	Mediterranean	MALE	ADULT	Alimentary canal	PAIRED	River Buffalo	Illumina HiSeq 2500	9420594	5454472	57.9
ERR2353685	PRJEB25226	SAMEA103886809	ileum	normal	River Buffalo	Mediterranean	MALE	ADULT	Alimentary canal	PAIRED	River Buffalo	Illumina HiSeq 2500	9279250	5451936	58.75
ERR2353686	PRJEB25226	SAMEA103886925	jejunum	normal	River Buffalo	Mediterranean	MALE	ADULT	Alimentary canal	PAIRED	River Buffalo	Illumina HiSeq 2500	3016939	1990336	65.97
ERR2353687	PRJEB25226	SAMEA103886925	jejunum	normal	River Buffalo	Mediterranean	MALE	ADULT	Alimentary canal	PAIRED	River Buffalo	Illumina HiSeq 2500	2861497	1891648	66.11
ERR2353688	PRJEB25226	SAMEA103886925	jejunum	normal	River Buffalo	Mediterranean	MALE	ADULT	Alimentary canal	PAIRED	River Buffalo	Illumina HiSeq 2500	3031599	1993276	65.75
ERR2353689	PRJEB25226	SAMEA103886925	jejunum	normal	River Buffalo	Mediterranean	MALE	ADULT	Alimentary canal	PAIRED	River Buffalo	Illumina HiSeq 2500	2893236	1906448	65.89
ERR2353690	PRJEB25226	SAMEA103886925	jejunum	normal	River Buffalo	Mediterranean	MALE	ADULT	Alimentary canal	PAIRED	River Buffalo	Illumina HiSeq 2500	3220580	2135015	66.29
ERR2353691	PRJEB25226	SAMEA103886925	jejunum	normal	River Buffalo	Mediterranean	MALE	ADULT	Alimentary canal	PAIRED	River Buffalo	Illumina HiSeq 2500	2997105	1971191	65.77
ERR2353692	PRJEB25226	SAMEA103886925	jejunum	normal	River Buffalo	Mediterranean	MALE	ADULT	Alimentary canal	PAIRED	River Buffalo	Illumina HiSeq 2500	3077271	2045187	66.46
ERR2353693	PRJEB25226	SAMEA103887263	cortex of kidney	normal	River Buffalo	Mediterranean	MALE	ADULT	Kidney	PAIRED	River Buffalo	Illumina HiSeq 2500	3794721	2694943	71.02
ERR2353694	PRJEB25226	SAMEA103887263	cortex of kidney	normal	River Buffalo	Mediterranean	MALE	ADULT	Kidney	PAIRED	River Buffalo	Illumina HiSeq 2500	4036492	2889368	71.58
ERR2353695	PRJEB25226	SAMEA103887263	cortex of kidney	normal	River Buffalo	Mediterranean	MALE	ADULT	Kidney	PAIRED	River Buffalo	Illumina HiSeq 2500	3745473	2659997	71.02
ERR2353696	PRJEB25226	SAMEA103887263	cortex of kidney	normal	River Buffalo	Mediterranean	MALE	ADULT	Kidney	PAIRED	River Buffalo	Illumina HiSeq 2500	3771686	2686272	71.22
ERR2353697	PRJEB25226	SAMEA103887263	cortex of kidney	normal	River Buffalo	Mediterranean	MALE	ADULT	Kidney	PAIRED	River Buffalo	Illumina HiSeq 2500	3831667	2747623	71.71
ERR2353698	PRJEB25226	SAMEA103887263	cortex of kidney	normal	River Buffalo	Mediterranean	MALE	ADULT	Kidney	PAIRED	River Buffalo	Illumina HiSeq 2500	3580186	2553885	71.33
ERR2353699	PRJEB25226	SAMEA103887263	cortex of kidney	normal	River Buffalo	Mediterranean	MALE	ADULT	Kidney	PAIRED	River Buffalo	Illumina HiSeq 2500	3625709	2580833	71.18
ERR2353700	PRJEB25226	SAMEA103887167	renal medulla	normal	River Buffalo	Mediterranean	MALE	ADULT	Kidney	PAIRED	River Buffalo	Illumina HiSeq 2500	11881906	7564147	63.66
ERR2353701	PRJEB25226	SAMEA103887167	renal medulla	normal	River Buffalo	Mediterranean	MALE	ADULT	Kidney	PAIRED	River Buffalo	Illumina HiSeq 2500	11890879	7591918	63.85
ERR2353702	PRJEB25226	SAMEA103887167	renal medulla	normal	River Buffalo	Mediterranean	MALE	ADULT	Kidney	PAIRED	River Buffalo	Illumina HiSeq 2500	11985674	7620861	63.58
ERR2353703	PRJEB25226	SAMEA103887167	renal medulla	normal	River Buffalo	Mediterranean	MALE	ADULT	Kidney	PAIRED	River Buffalo	Illumina HiSeq 2500	12020142	7630871	63.48
ERR2353704	PRJEB25226	SAMEA103887167	renal medulla	normal	River Buffalo	Mediterranean	MALE	ADULT	Kidney	PAIRED	River Buffalo	Illumina HiSeq 2500	11838366	7525958	63.57
ERR2353705	PRJEB25226	SAMEA103887167	renal medulla	normal	River Buffalo	Mediterranean	MALE	ADULT	Kidney	PAIRED	River Buffalo	Illumina HiSeq 2500	11919969	7548820	63.33
ERR2353706	PRJEB25226	SAMEA103887167	renal medulla	normal	River Buffalo	Mediterranean	MALE	ADULT	Kidney	PAIRED	River Buffalo	Illumina HiSeq 2500	11712454	7432706	63.46
ERR2353707	PRJEB25226	SAMEA103887167	renal medulla	normal	River Buffalo	Mediterranean	MALE	ADULT	Kidney	PAIRED	River Buffalo	Illumina HiSeq 2500	11893966	7469418	62.8
ERR2353708	PRJEB25226	SAMEA103887167	renal medulla	normal	River Buffalo	Mediterranean	MALE	ADULT	Kidney	PAIRED	River Buffalo	Illumina HiSeq 2500	11988128	7515797	62.69
ERR2353709	PRJEB25226	SAMEA103886799	liver	normal	River Buffalo	Mediterranean	MALE	ADULT	Endocrine	PAIRED	River Buffalo	Illumina HiSeq 2500	9770602	6243193	63.9
ERR2353710	PRJEB25226	SAMEA103886799	liver	normal	River Buffalo	Mediterranean	MALE	ADULT	Endocrine	PAIRED	River Buffalo	Illumina HiSeq 2500	9863092	6342023	64.3
ERR2353711	PRJEB25226	SAMEA103886799	liver	normal	River Buffalo	Mediterranean	MALE	ADULT	Endocrine	PAIRED	River Buffalo	Illumina HiSeq 2500	9853536	6271732	63.65
ERR2353712	PRJEB25226	SAMEA103886799	liver	normal	River Buffalo	Mediterranean	MALE	ADULT	Endocrine	PAIRED	River Buffalo	Illumina HiSeq 2500	9895501	6235617	63.01
ERR2353713	PRJEB25226	SAMEA103886799	liver	normal	River Buffalo	Mediterranean	MALE	ADULT	Endocrine	PAIRED	River Buffalo	Illumina HiSeq 2500	9896231	6323585	63.9
ERR2353714	PRJEB25226	SAMEA103886799	liver	normal	River Buffalo	Mediterranean	MALE	ADULT	Endocrine	PAIRED	River Buffalo	Illumina HiSeq 2500	9667785	6170102	63.82
ERR2353715	PRJEB25226	SAMEA103886799	liver	normal	River Buffalo	Mediterranean	MALE	ADULT	Endocrine	PAIRED	River Buffalo	Illumina HiSeq 2500	9863079	6316944	64.05
ERR2353716	PRJEB25226	SAMEA103886799	liver	normal	River Buffalo	Mediterranean	MALE	ADULT	Endocrine	PAIRED	River Buffalo	Illumina HiSeq 2500	9934012	6338631	63.81
ERR2353717	PRJEB25226	SAMEA103886799	liver	normal	River Buffalo	Mediterranean	MALE	ADULT	Endocrine	PAIRED	River Buffalo	Illumina HiSeq 2500	9811476	6191604	63.11
ERR2353718	PRJEB25226	SAMEA104381195	longissimus thoracis muscle	normal	River Buffalo	Mediterranean	MALE	ADULT	Muscle	PAIRED	River Buffalo	Illumina HiSeq 2500	10583767	6516943	61.57
ERR2353719	PRJEB25226	SAMEA104381195	longissimus thoracis muscle	normal	River Buffalo	Mediterranean	MALE	ADULT	Muscle	PAIRED	River Buffalo	Illumina HiSeq 2500	10319800	6351562	61.55
ERR2353720	PRJEB25226	SAMEA104381195	longissimus thoracis muscle	normal	River Buffalo	Mediterranean	MALE	ADULT	Muscle	PAIRED	River Buffalo	Illumina HiSeq 2500	10588650	6558503	61.94
ERR2353721	PRJEB25226	SAMEA104381195	longissimus thoracis muscle	normal	River Buffalo	Mediterranean	MALE	ADULT	Muscle	PAIRED	River Buffalo	Illumina HiSeq 2500	10554605	6410548	60.74
ERR2353722	PRJEB25226	SAMEA104381195	longissimus thoracis muscle	normal	River Buffalo	Mediterranean	MALE	ADULT	Muscle	PAIRED	River Buffalo	Illumina HiSeq 2500	10576991	6527108	61.71
ERR2353723	PRJEB25226	SAMEA104381195	longissimus thoracis muscle	normal	River Buffalo	Mediterranean	MALE	ADULT	Muscle	PAIRED	River Buffalo	Illumina HiSeq 2500	10561112	6514819	61.69
ERR2353724	PRJEB25226	SAMEA104381195	longissimus thoracis muscle	normal	River Buffalo	Mediterranean	MALE	ADULT	Muscle	PAIRED	River Buffalo	Illumina HiSeq 2500	10424574	6431180	61.69
ERR2353725	PRJEB25226	SAMEA104381195	longissimus thoracis muscle	normal	River Buffalo	Mediterranean	MALE	ADULT	Muscle	PAIRED	River Buffalo	Illumina HiSeq 2500	10507923	6457387	61.45
ERR2353726	PRJEB25226	SAMEA104381195	longissimus thoracis muscle	normal	River Buffalo	Mediterranean	MALE	ADULT	Muscle	PAIRED	River Buffalo	Illumina HiSeq 2500	10479376	6372311	60.81
ERR2353727	PRJEB25226	SAMEA103887045	lung parenchyma	normal	River Buffalo	Mediterranean	MALE	ADULT	Respiratory	PAIRED	River Buffalo	Illumina HiSeq 2500	11487857	7252118	63.13
ERR2353728	PRJEB25226	SAMEA103887045	lung parenchyma	normal	River Buffalo	Mediterranean	MALE	ADULT	Respiratory	PAIRED	River Buffalo	Illumina HiSeq 2500	11429594	7296022	63.83
ERR2353729	PRJEB25226	SAMEA103887045	lung parenchyma	normal	River Buffalo	Mediterranean	MALE	ADULT	Respiratory	PAIRED	River Buffalo	Illumina HiSeq 2500	11486339	7358525	64.06
ERR2353730	PRJEB25226	SAMEA103887045	lung parenchyma	normal	River Buffalo	Mediterranean	MALE	ADULT	Respiratory	PAIRED	River Buffalo	Illumina HiSeq 2500	11569005	7449205	64.39
ERR2353731	PRJEB25226	SAMEA103887045	lung parenchyma	normal	River Buffalo	Mediterranean	MALE	ADULT	Respiratory	PAIRED	River Buffalo	Illumina HiSeq 2500	11396337	7207973	63.25
ERR2353732	PRJEB25226	SAMEA103887045	lung parenchyma	normal	River Buffalo	Mediterranean	MALE	ADULT	Respiratory	PAIRED	River Buffalo	Illumina HiSeq 2500	11228117	7179450	63.94
ERR2353733	PRJEB25226	SAMEA103887045	lung parenchyma	normal	River Buffalo	Mediterranean	MALE	ADULT	Respiratory	PAIRED	River Buffalo	Illumina HiSeq 2500	11569548	7427693	64.2
ERR2353734	PRJEB25226	SAMEA103887045	lung parenchyma	normal	River Buffalo	Mediterranean	MALE	ADULT	Respiratory	PAIRED	River Buffalo	Illumina HiSeq 2500	11532005	7376273	63.96
ERR2353735	PRJEB25226	SAMEA103887045	lung parenchyma	normal	River Buffalo	Mediterranean	MALE	ADULT	Respiratory	PAIRED	River Buffalo	Illumina HiSeq 2500	11342033	7265546	64.06
ERR2353736	PRJEB25226	SAMEA103886803	mesenteric lymph node	normal	River Buffalo	Mediterranean	MALE	ADULT	Blood/immune	PAIRED	River Buffalo	Illumina HiSeq 2500	3332770	2596110	77.9
ERR2353737	PRJEB25226	SAMEA103886803	mesenteric lymph node	normal	River Buffalo	Mediterranean	MALE	ADULT	Blood/immune	PAIRED	River Buffalo	Illumina HiSeq 2500	3144083	2430985	77.32
ERR2353738	PRJEB25226	SAMEA103886803	mesenteric lymph node	normal	River Buffalo	Mediterranean	MALE	ADULT	Blood/immune	PAIRED	River Buffalo	Illumina HiSeq 2500	3156004	2466910	78.17
ERR2353739	PRJEB25226	SAMEA103886803	mesenteric lymph node	normal	River Buffalo	Mediterranean	MALE	ADULT	Blood/immune	PAIRED	River Buffalo	Illumina HiSeq 2500	2967267	2303983	77.65
ERR2353740	PRJEB25226	SAMEA103886803	mesenteric lymph node	normal	River Buffalo	Mediterranean	MALE	ADULT	Blood/immune	PAIRED	River Buffalo	Illumina HiSeq 2500	3082673	2386483	77.42
ERR2353741	PRJEB25226	SAMEA103886803	mesenteric lymph node	normal	River Buffalo	Mediterranean	MALE	ADULT	Blood/immune	PAIRED	River Buffalo	Illumina HiSeq 2500	3122941	2420034	77.49
ERR2353742	PRJEB25226	SAMEA103886803	mesenteric lymph node	normal	River Buffalo	Mediterranean	MALE	ADULT	Blood/immune	PAIRED	River Buffalo	Illumina HiSeq 2500	3004859	2326934	77.44
ERR2353743	PRJEB25226	SAMEA103886464	omasum	normal	River Buffalo	Mediterranean	MALE	ADULT	Alimentary canal	PAIRED	River Buffalo	Illumina HiSeq 2500	3314517	2301170	69.43
ERR2353744	PRJEB25226	SAMEA103886464	omasum	normal	River Buffalo	Mediterranean	MALE	ADULT	Alimentary canal	PAIRED	River Buffalo	Illumina HiSeq 2500	3342288	2343351	70.11
ERR2353745	PRJEB25226	SAMEA103886464	omasum	normal	River Buffalo	Mediterranean	MALE	ADULT	Alimentary canal	PAIRED	River Buffalo	Illumina HiSeq 2500	3528341	2469146	69.98
ERR2353746	PRJEB25226	SAMEA103886464	omasum	normal	River Buffalo	Mediterranean	MALE	ADULT	Alimentary canal	PAIRED	River Buffalo	Illumina HiSeq 2500	3153610	2193988	69.57
ERR2353747	PRJEB25226	SAMEA103886464	omasum	normal	River Buffalo	Mediterranean	MALE	ADULT	Alimentary canal	PAIRED	River Buffalo	Illumina HiSeq 2500	3121513	2178878	69.8
ERR2353748	PRJEB25226	SAMEA103886464	omasum	normal	River Buffalo	Mediterranean	MALE	ADULT	Alimentary canal	PAIRED	River Buffalo	Illumina HiSeq 2500	3293665	2292298	69.6
ERR2353749	PRJEB25226	SAMEA103886464	omasum	normal	River Buffalo	Mediterranean	MALE	ADULT	Alimentary canal	PAIRED	River Buffalo	Illumina HiSeq 2500	3246082	2254396	69.45
ERR2353750	PRJEB25226	SAMEA103886651	pancreas	normal	River Buffalo	Mediterranean	MALE	ADULT	Endocrine	PAIRED	River Buffalo	Illumina HiSeq 2500	3575215	2465666	68.97
ERR2353751	PRJEB25226	SAMEA103886651	pancreas	normal	River Buffalo	Mediterranean	MALE	ADULT	Endocrine	PAIRED	River Buffalo	Illumina HiSeq 2500	3435836	2367335	68.9
ERR2353752	PRJEB25226	SAMEA103886651	pancreas	normal	River Buffalo	Mediterranean	MALE	ADULT	Endocrine	PAIRED	River Buffalo	Illumina HiSeq 2500	3404855	2352837	69.1
ERR2353753	PRJEB25226	SAMEA103886651	pancreas	normal	River Buffalo	Mediterranean	MALE	ADULT	Endocrine	PAIRED	River Buffalo	Illumina HiSeq 2500	3805299	2641438	69.41
ERR2353754	PRJEB25226	SAMEA103886651	pancreas	normal	River Buffalo	Mediterranean	MALE	ADULT	Endocrine	PAIRED	River Buffalo	Illumina HiSeq 2500	3591012	2469539	68.77
ERR2353755	PRJEB25226	SAMEA103886651	pancreas	normal	River Buffalo	Mediterranean	MALE	ADULT	Endocrine	PAIRED	River Buffalo	Illumina HiSeq 2500	3609161	2510014	69.55
ERR2353756	PRJEB25226	SAMEA103886651	pancreas	normal	River Buffalo	Mediterranean	MALE	ADULT	Endocrine	PAIRED	River Buffalo	Illumina HiSeq 2500	3524330	2426592	68.85
ERR2353757	PRJEB25226	SAMEA103886867	Peyer's patch	normal	River Buffalo	Mediterranean	MALE	ADULT	Endocrine	PAIRED	River Buffalo	Illumina HiSeq 2500	2635758	1805071	68.48
ERR2353758	PRJEB25226	SAMEA103886867	Peyer's patch	normal	River Buffalo	Mediterranean	MALE	ADULT	Endocrine	PAIRED	River Buffalo	Illumina HiSeq 2500	2753536	1884508	68.44
ERR2353759	PRJEB25226	SAMEA103886867	Peyer's patch	normal	River Buffalo	Mediterranean	MALE	ADULT	Endocrine	PAIRED	River Buffalo	Illumina HiSeq 2500	2612569	1793732	68.66
ERR2353760	PRJEB25226	SAMEA103886867	Peyer's patch	normal	River Buffalo	Mediterranean	MALE	ADULT	Endocrine	PAIRED	River Buffalo	Illumina HiSeq 2500	2715704	1854790	68.3
ERR2353761	PRJEB25226	SAMEA103886867	Peyer's patch	normal	River Buffalo	Mediterranean	MALE	ADULT	Endocrine	PAIRED	River Buffalo	Illumina HiSeq 2500	2767649	1889181	68.26
ERR2353762	PRJEB25226	SAMEA103886867	Peyer's patch	normal	River Buffalo	Mediterranean	MALE	ADULT	Endocrine	PAIRED	River Buffalo	Illumina HiSeq 2500	2787777	1921893	68.94
ERR2353763	PRJEB25226	SAMEA103886867	Peyer's patch	normal	River Buffalo	Mediterranean	MALE	ADULT	Endocrine	PAIRED	River Buffalo	Illumina HiSeq 2500	2942168	2024895	68.82
ERR2353764	PRJEB25226	SAMEA103886858	pituitary gland	normal	River Buffalo	Mediterranean	MALE	ADULT	Endocrine	PAIRED	River Buffalo	Illumina HiSeq 2500	3596882	2576730	71.64
ERR2353765	PRJEB25226	SAMEA103886858	pituitary gland	normal	River Buffalo	Mediterranean	MALE	ADULT	Endocrine	PAIRED	River Buffalo	Illumina HiSeq 2500	3803435	2710181	71.26
ERR2353766	PRJEB25226	SAMEA103886858	pituitary gland	normal	River Buffalo	Mediterranean	MALE	ADULT	Endocrine	PAIRED	River Buffalo	Illumina HiSeq 2500	3622281	2585373	71.37
ERR2353767	PRJEB25226	SAMEA103886858	pituitary gland	normal	River Buffalo	Mediterranean	MALE	ADULT	Endocrine	PAIRED	River Buffalo	Illumina HiSeq 2500	3735297	2663248	71.3
ERR2353768	PRJEB25226	SAMEA103886858	pituitary gland	normal	River Buffalo	Mediterranean	MALE	ADULT	Endocrine	PAIRED	River Buffalo	Illumina HiSeq 2500	3829036	2749113	71.8
ERR2353769	PRJEB25226	SAMEA103886858	pituitary gland	normal	River Buffalo	Mediterranean	MALE	ADULT	Endocrine	PAIRED	River Buffalo	Illumina HiSeq 2500	3781310	2700941	71.43
ERR2353770	PRJEB25226	SAMEA103886858	pituitary gland	normal	River Buffalo	Mediterranean	MALE	ADULT	Endocrine	PAIRED	River Buffalo	Illumina HiSeq 2500	4039323	2900303	71.8
ERR2353771	PRJEB25226	SAMEA103886695	prescapular lymph node	normal	River Buffalo	Mediterranean	MALE	ADULT	Blood/immune	PAIRED	River Buffalo	Illumina HiSeq 2500	3308875	2181407	65.93
ERR2353772	PRJEB25226	SAMEA103886695	prescapular lymph node	normal	River Buffalo	Mediterranean	MALE	ADULT	Blood/immune	PAIRED	River Buffalo	Illumina HiSeq 2500	3167670	2090067	65.98
ERR2353773	PRJEB25226	SAMEA103886695	prescapular lymph node	normal	River Buffalo	Mediterranean	MALE	ADULT	Blood/immune	PAIRED	River Buffalo	Illumina HiSeq 2500	3338843	2222676	66.57
ERR2353774	PRJEB25226	SAMEA103886695	prescapular lymph node	normal	River Buffalo	Mediterranean	MALE	ADULT	Blood/immune	PAIRED	River Buffalo	Illumina HiSeq 2500	3116454	2062039	66.17
ERR2353775	PRJEB25226	SAMEA103886695	prescapular lymph node	normal	River Buffalo	Mediterranean	MALE	ADULT	Blood/immune	PAIRED	River Buffalo	Illumina HiSeq 2500	3287130	2170476	66.03
ERR2353776	PRJEB25226	SAMEA103886695	prescapular lymph node	normal	River Buffalo	Mediterranean	MALE	ADULT	Blood/immune	PAIRED	River Buffalo	Illumina HiSeq 2500	3241853	2137892	65.95
ERR2353777	PRJEB25226	SAMEA103886695	prescapular lymph node	normal	River Buffalo	Mediterranean	MALE	ADULT	Blood/immune	PAIRED	River Buffalo	Illumina HiSeq 2500	3519452	2336911	66.4
ERR2353778	PRJEB25226	SAMEA103886890	pylorus	normal	River Buffalo	Mediterranean	MALE	ADULT	other	PAIRED	River Buffalo	Illumina HiSeq 2500	2693368	1783831	66.23
ERR2353779	PRJEB25226	SAMEA103886890	pylorus	normal	River Buffalo	Mediterranean	MALE	ADULT	other	PAIRED	River Buffalo	Illumina HiSeq 2500	2884152	1921106	66.61
ERR2353780	PRJEB25226	SAMEA103886890	pylorus	normal	River Buffalo	Mediterranean	MALE	ADULT	other	PAIRED	River Buffalo	Illumina HiSeq 2500	2749359	1834821	66.74
ERR2353781	PRJEB25226	SAMEA103886890	pylorus	normal	River Buffalo	Mediterranean	MALE	ADULT	other	PAIRED	River Buffalo	Illumina HiSeq 2500	2655777	1755837	66.11
ERR2353782	PRJEB25226	SAMEA103886890	pylorus	normal	River Buffalo	Mediterranean	MALE	ADULT	other	PAIRED	River Buffalo	Illumina HiSeq 2500	2555060	1696947	66.42
ERR2353783	PRJEB25226	SAMEA103886890	pylorus	normal	River Buffalo	Mediterranean	MALE	ADULT	other	PAIRED	River Buffalo	Illumina HiSeq 2500	2706414	1790239	66.15
ERR2353784	PRJEB25226	SAMEA103886890	pylorus	normal	River Buffalo	Mediterranean	MALE	ADULT	other	PAIRED	River Buffalo	Illumina HiSeq 2500	2583733	1711689	66.25
ERR2353785	PRJEB25226	SAMEA103887175	right cardiac atrium	normal	River Buffalo	Mediterranean	MALE	ADULT	Cardiovascular	PAIRED	River Buffalo	Illumina HiSeq 2500	4806982	3370599	70.12
ERR2353786	PRJEB25226	SAMEA103887175	right cardiac atrium	normal	River Buffalo	Mediterranean	MALE	ADULT	Cardiovascular	PAIRED	River Buffalo	Illumina HiSeq 2500	4473110	3119306	69.73
ERR2353787	PRJEB25226	SAMEA103887175	right cardiac atrium	normal	River Buffalo	Mediterranean	MALE	ADULT	Cardiovascular	PAIRED	River Buffalo	Illumina HiSeq 2500	4292894	2993763	69.74
ERR2353788	PRJEB25226	SAMEA103887175	right cardiac atrium	normal	River Buffalo	Mediterranean	MALE	ADULT	Cardiovascular	PAIRED	River Buffalo	Illumina HiSeq 2500	4591702	3223488	70.2
ERR2353789	PRJEB25226	SAMEA103887175	right cardiac atrium	normal	River Buffalo	Mediterranean	MALE	ADULT	Cardiovascular	PAIRED	River Buffalo	Illumina HiSeq 2500	4499491	3130833	69.58
ERR2353790	PRJEB25226	SAMEA103887175	right cardiac atrium	normal	River Buffalo	Mediterranean	MALE	ADULT	Cardiovascular	PAIRED	River Buffalo	Illumina HiSeq 2500	4247147	2970324	69.94
ERR2353791	PRJEB25226	SAMEA103887175	right cardiac atrium	normal	River Buffalo	Mediterranean	MALE	ADULT	Cardiovascular	PAIRED	River Buffalo	Illumina HiSeq 2500	4436048	3087324	69.6
ERR2353792	PRJEB25226	SAMEA103886696	rectum	normal	River Buffalo	Mediterranean	MALE	ADULT	Alimentary canal	PAIRED	River Buffalo	Illumina HiSeq 2500	4273978	2843649	66.53
ERR2353793	PRJEB25226	SAMEA103886696	rectum	normal	River Buffalo	Mediterranean	MALE	ADULT	Alimentary canal	PAIRED	River Buffalo	Illumina HiSeq 2500	4061878	2709231	66.7
ERR2353794	PRJEB25226	SAMEA103886696	rectum	normal	River Buffalo	Mediterranean	MALE	ADULT	Alimentary canal	PAIRED	River Buffalo	Illumina HiSeq 2500	4221594	2803356	66.41
ERR2353795	PRJEB25226	SAMEA103886696	rectum	normal	River Buffalo	Mediterranean	MALE	ADULT	Alimentary canal	PAIRED	River Buffalo	Illumina HiSeq 2500	4584978	3065194	66.85
ERR2353796	PRJEB25226	SAMEA103886696	rectum	normal	River Buffalo	Mediterranean	MALE	ADULT	Alimentary canal	PAIRED	River Buffalo	Illumina HiSeq 2500	4116904	2737101	66.48
ERR2353797	PRJEB25226	SAMEA103886696	rectum	normal	River Buffalo	Mediterranean	MALE	ADULT	Alimentary canal	PAIRED	River Buffalo	Illumina HiSeq 2500	4301172	2853811	66.35
ERR2353798	PRJEB25226	SAMEA103886696	rectum	normal	River Buffalo	Mediterranean	MALE	ADULT	Alimentary canal	PAIRED	River Buffalo	Illumina HiSeq 2500	4368914	2926090	66.98
ERR2353799	PRJEB25226	SAMEA103886660	reticulum	normal	River Buffalo	Mediterranean	MALE	ADULT	Alimentary canal	PAIRED	River Buffalo	Illumina HiSeq 2500	12499914	8012345	64.1
ERR2353800	PRJEB25226	SAMEA103886660	reticulum	normal	River Buffalo	Mediterranean	MALE	ADULT	Alimentary canal	PAIRED	River Buffalo	Illumina HiSeq 2500	12191197	7913528	64.91
ERR2353801	PRJEB25226	SAMEA103886660	reticulum	normal	River Buffalo	Mediterranean	MALE	ADULT	Alimentary canal	PAIRED	River Buffalo	Illumina HiSeq 2500	12424572	7912476	63.68
ERR2353802	PRJEB25226	SAMEA103886660	reticulum	normal	River Buffalo	Mediterranean	MALE	ADULT	Alimentary canal	PAIRED	River Buffalo	Illumina HiSeq 2500	12517147	7923167	63.3
ERR2353803	PRJEB25226	SAMEA103886660	reticulum	normal	River Buffalo	Mediterranean	MALE	ADULT	Alimentary canal	PAIRED	River Buffalo	Illumina HiSeq 2500	12377719	7934278	64.1
ERR2353804	PRJEB25226	SAMEA103886660	reticulum	normal	River Buffalo	Mediterranean	MALE	ADULT	Alimentary canal	PAIRED	River Buffalo	Illumina HiSeq 2500	12306149	7823152	63.57
ERR2353805	PRJEB25226	SAMEA103886660	reticulum	normal	River Buffalo	Mediterranean	MALE	ADULT	Alimentary canal	PAIRED	River Buffalo	Illumina HiSeq 2500	12471317	7563561	60.65
ERR2353806	PRJEB25226	SAMEA103886660	reticulum	normal	River Buffalo	Mediterranean	MALE	ADULT	Alimentary canal	PAIRED	River Buffalo	Illumina HiSeq 2500	12480806	7823568	62.68
ERR2353807	PRJEB25226	SAMEA103886660	reticulum	normal	River Buffalo	Mediterranean	MALE	ADULT	Alimentary canal	PAIRED	River Buffalo	Illumina HiSeq 2500	12539844	7931679	63.25
ERR2353808	PRJEB25226	SAMEA103887094	rumen	normal	River Buffalo	Mediterranean	MALE	ADULT	Alimentary canal	PAIRED	River Buffalo	Illumina HiSeq 2500	3305807	2428544	73.46
ERR2353809	PRJEB25226	SAMEA103887094	rumen	normal	River Buffalo	Mediterranean	MALE	ADULT	Alimentary canal	PAIRED	River Buffalo	Illumina HiSeq 2500	3258263	2394225	73.48
ERR2353810	PRJEB25226	SAMEA103887094	rumen	normal	River Buffalo	Mediterranean	MALE	ADULT	Alimentary canal	PAIRED	River Buffalo	Illumina HiSeq 2500	3119783	2302066	73.79
ERR2353811	PRJEB25226	SAMEA103887094	rumen	normal	River Buffalo	Mediterranean	MALE	ADULT	Alimentary canal	PAIRED	River Buffalo	Illumina HiSeq 2500	3337099	2480352	74.33
ERR2353812	PRJEB25226	SAMEA103887094	rumen	normal	River Buffalo	Mediterranean	MALE	ADULT	Alimentary canal	PAIRED	River Buffalo	Illumina HiSeq 2500	3515004	2602951	74.05
ERR2353813	PRJEB25226	SAMEA103887094	rumen	normal	River Buffalo	Mediterranean	MALE	ADULT	Alimentary canal	PAIRED	River Buffalo	Illumina HiSeq 2500	3281969	2417458	73.66
ERR2353814	PRJEB25226	SAMEA103887094	rumen	normal	River Buffalo	Mediterranean	MALE	ADULT	Alimentary canal	PAIRED	River Buffalo	Illumina HiSeq 2500	3155826	2320897	73.54
ERR2353815	PRJEB25226	SAMEA103887196	heart	normal	River Buffalo	Mediterranean	MALE	ADULT	Cardiovascular	PAIRED	River Buffalo	Illumina HiSeq 2500	4373317	2717362	62.14
ERR2353816	PRJEB25226	SAMEA103887196	heart	normal	River Buffalo	Mediterranean	MALE	ADULT	Cardiovascular	PAIRED	River Buffalo	Illumina HiSeq 2500	4138585	2574957	62.22
ERR2353817	PRJEB25226	SAMEA103887196	heart	normal	River Buffalo	Mediterranean	MALE	ADULT	Cardiovascular	PAIRED	River Buffalo	Illumina HiSeq 2500	4330432	2684286	61.99
ERR2353818	PRJEB25226	SAMEA103887196	heart	normal	River Buffalo	Mediterranean	MALE	ADULT	Cardiovascular	PAIRED	River Buffalo	Illumina HiSeq 2500	4398582	2727986	62.02
ERR2353819	PRJEB25226	SAMEA103887196	heart	normal	River Buffalo	Mediterranean	MALE	ADULT	Cardiovascular	PAIRED	River Buffalo	Illumina HiSeq 2500	4692171	2932741	62.5
ERR2353820	PRJEB25226	SAMEA103887196	heart	normal	River Buffalo	Mediterranean	MALE	ADULT	Cardiovascular	PAIRED	River Buffalo	Illumina HiSeq 2500	4206226	2611636	62.09
ERR2353821	PRJEB25226	SAMEA103887196	heart	normal	River Buffalo	Mediterranean	MALE	ADULT	Cardiovascular	PAIRED	River Buffalo	Illumina HiSeq 2500	4455486	2788351	62.58
ERR2353822	PRJEB25226	SAMEA103886597	saliva-secreting gland	normal	River Buffalo	Mediterranean	MALE	ADULT	Endocrine	PAIRED	River Buffalo	Illumina HiSeq 2500	2812297	1958760	69.65
ERR2353823	PRJEB25226	SAMEA103886597	saliva-secreting gland	normal	River Buffalo	Mediterranean	MALE	ADULT	Endocrine	PAIRED	River Buffalo	Illumina HiSeq 2500	2992879	2101035	70.2
ERR2353824	PRJEB25226	SAMEA103886597	saliva-secreting gland	normal	River Buffalo	Mediterranean	MALE	ADULT	Endocrine	PAIRED	River Buffalo	Illumina HiSeq 2500	3148521	2205927	70.06
ERR2353825	PRJEB25226	SAMEA103886597	saliva-secreting gland	normal	River Buffalo	Mediterranean	MALE	ADULT	Endocrine	PAIRED	River Buffalo	Illumina HiSeq 2500	2788590	1948569	69.88
ERR2353826	PRJEB25226	SAMEA103886597	saliva-secreting gland	normal	River Buffalo	Mediterranean	MALE	ADULT	Endocrine	PAIRED	River Buffalo	Illumina HiSeq 2500	2938356	2046300	69.64
ERR2353827	PRJEB25226	SAMEA103886597	saliva-secreting gland	normal	River Buffalo	Mediterranean	MALE	ADULT	Endocrine	PAIRED	River Buffalo	Illumina HiSeq 2500	2910107	2022597	69.5
ERR2353828	PRJEB25226	SAMEA103886597	saliva-secreting gland	normal	River Buffalo	Mediterranean	MALE	ADULT	Endocrine	PAIRED	River Buffalo	Illumina HiSeq 2500	2956456	2054486	69.49
ERR2353829	PRJEB25226	SAMEA103886475	spleen	normal	River Buffalo	Mediterranean	MALE	ADULT	Blood/immune	PAIRED	River Buffalo	Illumina HiSeq 2500	2441146	1674290	68.59
ERR2353830	PRJEB25226	SAMEA103886475	spleen	normal	River Buffalo	Mediterranean	MALE	ADULT	Blood/immune	PAIRED	River Buffalo	Illumina HiSeq 2500	2195964	1496969	68.17
ERR2353831	PRJEB25226	SAMEA103886475	spleen	normal	River Buffalo	Mediterranean	MALE	ADULT	Blood/immune	PAIRED	River Buffalo	Illumina HiSeq 2500	2298727	1563186	68
ERR2353832	PRJEB25226	SAMEA103886475	spleen	normal	River Buffalo	Mediterranean	MALE	ADULT	Blood/immune	PAIRED	River Buffalo	Illumina HiSeq 2500	2264439	1540069	68.01
ERR2353833	PRJEB25226	SAMEA103886475	spleen	normal	River Buffalo	Mediterranean	MALE	ADULT	Blood/immune	PAIRED	River Buffalo	Illumina HiSeq 2500	2283466	1555900	68.14
ERR2353834	PRJEB25226	SAMEA103886475	spleen	normal	River Buffalo	Mediterranean	MALE	ADULT	Blood/immune	PAIRED	River Buffalo	Illumina HiSeq 2500	2313417	1588673	68.67
ERR2353835	PRJEB25226	SAMEA103886475	spleen	normal	River Buffalo	Mediterranean	MALE	ADULT	Blood/immune	PAIRED	River Buffalo	Illumina HiSeq 2500	2169234	1481879	68.31
ERR2353836	PRJEB25226	SAMEA103887219	testis	normal	River Buffalo	Mediterranean	MALE	ADULT	Male_reproductive	PAIRED	River Buffalo	Illumina HiSeq 2500	11875784	6692647	56.36
ERR2353837	PRJEB25226	SAMEA103887219	testis	normal	River Buffalo	Mediterranean	MALE	ADULT	Male_reproductive	PAIRED	River Buffalo	Illumina HiSeq 2500	11722612	6613024	56.41
ERR2353838	PRJEB25226	SAMEA103887219	testis	normal	River Buffalo	Mediterranean	MALE	ADULT	Male_reproductive	PAIRED	River Buffalo	Illumina HiSeq 2500	11589516	6520270	56.26
ERR2353839	PRJEB25226	SAMEA103887219	testis	normal	River Buffalo	Mediterranean	MALE	ADULT	Male_reproductive	PAIRED	River Buffalo	Illumina HiSeq 2500	11809939	6675591	56.53
ERR2353840	PRJEB25226	SAMEA103887219	testis	normal	River Buffalo	Mediterranean	MALE	ADULT	Male_reproductive	PAIRED	River Buffalo	Illumina HiSeq 2500	11806183	6634884	56.2
ERR2353841	PRJEB25226	SAMEA103887219	testis	normal	River Buffalo	Mediterranean	MALE	ADULT	Male_reproductive	PAIRED	River Buffalo	Illumina HiSeq 2500	11823224	6702393	56.69
ERR2353842	PRJEB25226	SAMEA103887219	testis	normal	River Buffalo	Mediterranean	MALE	ADULT	Male_reproductive	PAIRED	River Buffalo	Illumina HiSeq 2500	11875342	6601511	55.59
ERR2353843	PRJEB25226	SAMEA103887219	testis	normal	River Buffalo	Mediterranean	MALE	ADULT	Male_reproductive	PAIRED	River Buffalo	Illumina HiSeq 2500	11774301	6553591	55.66
ERR2353844	PRJEB25226	SAMEA103887219	testis	normal	River Buffalo	Mediterranean	MALE	ADULT	Male_reproductive	PAIRED	River Buffalo	Illumina HiSeq 2500	11916204	6712052	56.33
ERR2353845	PRJEB25226	SAMEA103886962	thyroid gland	normal	River Buffalo	Mediterranean	MALE	ADULT	Endocrine	PAIRED	River Buffalo	Illumina HiSeq 2500	3654655	2468946	67.56
ERR2353846	PRJEB25226	SAMEA103886962	thyroid gland	normal	River Buffalo	Mediterranean	MALE	ADULT	Endocrine	PAIRED	River Buffalo	Illumina HiSeq 2500	3834272	2585627	67.43
ERR2353847	PRJEB25226	SAMEA103886962	thyroid gland	normal	River Buffalo	Mediterranean	MALE	ADULT	Endocrine	PAIRED	River Buffalo	Illumina HiSeq 2500	3776165	2544505	67.38
ERR2353848	PRJEB25226	SAMEA103886962	thyroid gland	normal	River Buffalo	Mediterranean	MALE	ADULT	Endocrine	PAIRED	River Buffalo	Illumina HiSeq 2500	3620266	2452991	67.76
ERR2353849	PRJEB25226	SAMEA103886962	thyroid gland	normal	River Buffalo	Mediterranean	MALE	ADULT	Endocrine	PAIRED	River Buffalo	Illumina HiSeq 2500	3888203	2645608	68.04
ERR2353850	PRJEB25226	SAMEA103886962	thyroid gland	normal	River Buffalo	Mediterranean	MALE	ADULT	Endocrine	PAIRED	River Buffalo	Illumina HiSeq 2500	4087797	2777878	67.96
ERR2353851	PRJEB25226	SAMEA103886962	thyroid gland	normal	River Buffalo	Mediterranean	MALE	ADULT	Endocrine	PAIRED	River Buffalo	Illumina HiSeq 2500	3811081	2573978	67.54
ERR2353852	PRJEB25226	SAMEA103886990	thymus	normal	River Buffalo	Mediterranean	MALE	ADULT	Blood/immune	PAIRED	River Buffalo	Illumina HiSeq 2500	10670700	6615349	62
ERR2353853	PRJEB25226	SAMEA103886990	thymus	normal	River Buffalo	Mediterranean	MALE	ADULT	Blood/immune	PAIRED	River Buffalo	Illumina HiSeq 2500	10957127	6926970	63.22
ERR2353854	PRJEB25226	SAMEA103886990	thymus	normal	River Buffalo	Mediterranean	MALE	ADULT	Blood/immune	PAIRED	River Buffalo	Illumina HiSeq 2500	10964309	6917859	63.09
ERR2353855	PRJEB25226	SAMEA103886990	thymus	normal	River Buffalo	Mediterranean	MALE	ADULT	Blood/immune	PAIRED	River Buffalo	Illumina HiSeq 2500	10424531	6551724	62.85
ERR2353856	PRJEB25226	SAMEA103886990	thymus	normal	River Buffalo	Mediterranean	MALE	ADULT	Blood/immune	PAIRED	River Buffalo	Illumina HiSeq 2500	10730420	6742927	62.84
ERR2353857	PRJEB25226	SAMEA103886990	thymus	normal	River Buffalo	Mediterranean	MALE	ADULT	Blood/immune	PAIRED	River Buffalo	Illumina HiSeq 2500	10639492	6670914	62.7
ERR2353858	PRJEB25226	SAMEA103886990	thymus	normal	River Buffalo	Mediterranean	MALE	ADULT	Blood/immune	PAIRED	River Buffalo	Illumina HiSeq 2500	10576094	6565434	62.08
ERR2353859	PRJEB25226	SAMEA103886990	thymus	normal	River Buffalo	Mediterranean	MALE	ADULT	Blood/immune	PAIRED	River Buffalo	Illumina HiSeq 2500	10551336	6642490	62.95
ERR2353860	PRJEB25226	SAMEA103886990	thymus	normal	River Buffalo	Mediterranean	MALE	ADULT	Blood/immune	PAIRED	River Buffalo	Illumina HiSeq 2500	10673716	6716023	62.92
ERR2353861	PRJEB25226	SAMEA103886404	palatine tonsil	normal	River Buffalo	Mediterranean	MALE	ADULT	Blood/immune	PAIRED	River Buffalo	Illumina HiSeq 2500	2610818	1803101	69.06
ERR2353862	PRJEB25226	SAMEA103886404	palatine tonsil	normal	River Buffalo	Mediterranean	MALE	ADULT	Blood/immune	PAIRED	River Buffalo	Illumina HiSeq 2500	3311645	2324094	70.18
ERR2353863	PRJEB25226	SAMEA103886404	palatine tonsil	normal	River Buffalo	Mediterranean	MALE	ADULT	Blood/immune	PAIRED	River Buffalo	Illumina HiSeq 2500	2690842	1852733	68.85
ERR2353864	PRJEB25226	SAMEA103886404	palatine tonsil	normal	River Buffalo	Mediterranean	MALE	ADULT	Blood/immune	PAIRED	River Buffalo	Illumina HiSeq 2500	3147917	2215157	70.37
ERR2353865	PRJEB25226	SAMEA103886404	palatine tonsil	normal	River Buffalo	Mediterranean	MALE	ADULT	Blood/immune	PAIRED	River Buffalo	Illumina HiSeq 2500	2122779	1576095	74.25
ERR2353866	PRJEB25226	SAMEA103886404	palatine tonsil	normal	River Buffalo	Mediterranean	MALE	ADULT	Blood/immune	PAIRED	River Buffalo	Illumina HiSeq 2500	3366411	2377289	70.62
ERR2353867	PRJEB25226	SAMEA103886404	palatine tonsil	normal	River Buffalo	Mediterranean	MALE	ADULT	Blood/immune	PAIRED	River Buffalo	Illumina HiSeq 2500	3288454	2303194	70.04
ERR2353868	PRJEB25226	SAMEA103886404	palatine tonsil	normal	River Buffalo	Mediterranean	MALE	ADULT	Blood/immune	PAIRED	River Buffalo	Illumina HiSeq 2500	2446659	1719120	70.26
ERR2353869	PRJEB25226	SAMEA103886404	palatine tonsil	normal	River Buffalo	Mediterranean	MALE	ADULT	Blood/immune	PAIRED	River Buffalo	Illumina HiSeq 2500	2608902	1814374	69.55
ERR2353870	PRJEB25226	SAMEA103886404	palatine tonsil	normal	River Buffalo	Mediterranean	MALE	ADULT	Blood/immune	PAIRED	River Buffalo	Illumina HiSeq 2500	3170446	2223165	70.12
ERR2353871	PRJEB25226	SAMEA103886404	palatine tonsil	normal	River Buffalo	Mediterranean	MALE	ADULT	Blood/immune	PAIRED	River Buffalo	Illumina HiSeq 2500	3327966	2330069	70.01
ERR2353872	PRJEB25226	SAMEA103886404	palatine tonsil	normal	River Buffalo	Mediterranean	MALE	ADULT	Blood/immune	PAIRED	River Buffalo	Illumina HiSeq 2500	3544144	2499230	70.52
ERR2353873	PRJEB25226	SAMEA103886404	palatine tonsil	normal	River Buffalo	Mediterranean	MALE	ADULT	Blood/immune	PAIRED	River Buffalo	Illumina HiSeq 2500	2054085	1526739	74.33
ERR2353874	PRJEB25226	SAMEA103886404	palatine tonsil	normal	River Buffalo	Mediterranean	MALE	ADULT	Blood/immune	PAIRED	River Buffalo	Illumina HiSeq 2500	2562059	1763003	68.81
ERR2353875	PRJEB25226	SAMEA103886404	palatine tonsil	normal	River Buffalo	Mediterranean	MALE	ADULT	Blood/immune	PAIRED	River Buffalo	Illumina HiSeq 2500	2549186	1771775	69.5
ERR2353876	PRJEB25226	SAMEA103886404	palatine tonsil	normal	River Buffalo	Mediterranean	MALE	ADULT	Blood/immune	PAIRED	River Buffalo	Illumina HiSeq 2500	2531887	1762404	69.61
ERR2353910	PRJEB25226	SAMEA103887246	abomasum	normal	River Buffalo	Mediterranean	MALE	ADULT	Alimentary canal	PAIRED	River Buffalo	Illumina HiSeq 2500	2716861	1910505	70.32
ERR2353911	PRJEB25226	SAMEA103887246	abomasum	normal	River Buffalo	Mediterranean	MALE	ADULT	Alimentary canal	PAIRED	River Buffalo	Illumina HiSeq 2500	2854158	1993020	69.83
ERR2353912	PRJEB25226	SAMEA103887246	abomasum	normal	River Buffalo	Mediterranean	MALE	ADULT	Alimentary canal	PAIRED	River Buffalo	Illumina HiSeq 2500	2236399	1669113	74.63
ERR2353913	PRJEB25226	SAMEA103887246	abomasum	normal	River Buffalo	Mediterranean	MALE	ADULT	Alimentary canal	PAIRED	River Buffalo	Illumina HiSeq 2500	2778798	1949407	70.15
ERR2353914	PRJEB25226	SAMEA103887246	abomasum	normal	River Buffalo	Mediterranean	MALE	ADULT	Alimentary canal	PAIRED	River Buffalo	Illumina HiSeq 2500	2778260	1937682	69.74
ERR2353915	PRJEB25226	SAMEA103887246	abomasum	normal	River Buffalo	Mediterranean	MALE	ADULT	Alimentary canal	PAIRED	River Buffalo	Illumina HiSeq 2500	2930112	2043889	69.75
ERR2353916	PRJEB25226	SAMEA103887246	abomasum	normal	River Buffalo	Mediterranean	MALE	ADULT	Alimentary canal	PAIRED	River Buffalo	Illumina HiSeq 2500	2311838	1722409	74.5
ERR2353917	PRJEB25226	SAMEA103887246	abomasum	normal	River Buffalo	Mediterranean	MALE	ADULT	Alimentary canal	PAIRED	River Buffalo	Illumina HiSeq 2500	2734964	1921992	70.27
ERR2353918	PRJEB25226	SAMEA103887246	abomasum	normal	River Buffalo	Mediterranean	MALE	ADULT	Alimentary canal	PAIRED	River Buffalo	Illumina HiSeq 2500	2595295	1851645	71.35
ERR2353919	PRJEB25226	SAMEA103886575	adrenal gland	normal	River Buffalo	Mediterranean	MALE	ADULT	Endocrine	PAIRED	River Buffalo	Illumina HiSeq 2500	2434535	1725695	70.88
ERR2353920	PRJEB25226	SAMEA103886575	adrenal gland	normal	River Buffalo	Mediterranean	MALE	ADULT	Endocrine	PAIRED	River Buffalo	Illumina HiSeq 2500	2386894	1703226	71.36
ERR2353921	PRJEB25226	SAMEA103886575	adrenal gland	normal	River Buffalo	Mediterranean	MALE	ADULT	Endocrine	PAIRED	River Buffalo	Illumina HiSeq 2500	2324243	1660073	71.42
ERR2353922	PRJEB25226	SAMEA103886575	adrenal gland	normal	River Buffalo	Mediterranean	MALE	ADULT	Endocrine	PAIRED	River Buffalo	Illumina HiSeq 2500	2018106	1516993	75.17
ERR2353923	PRJEB25226	SAMEA103886575	adrenal gland	normal	River Buffalo	Mediterranean	MALE	ADULT	Endocrine	PAIRED	River Buffalo	Illumina HiSeq 2500	2229090	1616902	72.54
ERR2353924	PRJEB25226	SAMEA103886575	adrenal gland	normal	River Buffalo	Mediterranean	MALE	ADULT	Endocrine	PAIRED	River Buffalo	Illumina HiSeq 2500	2405718	1700543	70.69
ERR2353925	PRJEB25226	SAMEA103886575	adrenal gland	normal	River Buffalo	Mediterranean	MALE	ADULT	Endocrine	PAIRED	River Buffalo	Illumina HiSeq 2500	2505877	1776491	70.89
ERR2353926	PRJEB25226	SAMEA103886575	adrenal gland	normal	River Buffalo	Mediterranean	MALE	ADULT	Endocrine	PAIRED	River Buffalo	Illumina HiSeq 2500	2346048	1672073	71.27
ERR2353927	PRJEB25226	SAMEA103886575	adrenal gland	normal	River Buffalo	Mediterranean	MALE	ADULT	Endocrine	PAIRED	River Buffalo	Illumina HiSeq 2500	1956726	1471595	75.21
ERR2353992	PRJEB25226	SAMEA103887031	caecum	normal	River Buffalo	Mediterranean	MALE	ADULT	Alimentary canal	PAIRED	River Buffalo	Illumina HiSeq 2500	2334305	1606838	68.84
ERR2353993	PRJEB25226	SAMEA103887031	caecum	normal	River Buffalo	Mediterranean	MALE	ADULT	Alimentary canal	PAIRED	River Buffalo	Illumina HiSeq 2500	2414507	1657546	68.65
ERR2353994	PRJEB25226	SAMEA103887031	caecum	normal	River Buffalo	Mediterranean	MALE	ADULT	Alimentary canal	PAIRED	River Buffalo	Illumina HiSeq 2500	1852575	1366486	73.76
ERR2353995	PRJEB25226	SAMEA103887031	caecum	normal	River Buffalo	Mediterranean	MALE	ADULT	Alimentary canal	PAIRED	River Buffalo	Illumina HiSeq 2500	2272539	1575390	69.32
ERR2353996	PRJEB25226	SAMEA103887031	caecum	normal	River Buffalo	Mediterranean	MALE	ADULT	Alimentary canal	PAIRED	River Buffalo	Illumina HiSeq 2500	1916979	1412452	73.68
ERR2353997	PRJEB25226	SAMEA103887031	caecum	normal	River Buffalo	Mediterranean	MALE	ADULT	Alimentary canal	PAIRED	River Buffalo	Illumina HiSeq 2500	2293606	1589317	69.29
ERR2353998	PRJEB25226	SAMEA103887031	caecum	normal	River Buffalo	Mediterranean	MALE	ADULT	Alimentary canal	PAIRED	River Buffalo	Illumina HiSeq 2500	2330552	1616242	69.35
ERR2353999	PRJEB25226	SAMEA103887031	caecum	normal	River Buffalo	Mediterranean	MALE	ADULT	Alimentary canal	PAIRED	River Buffalo	Illumina HiSeq 2500	2151047	1507144	70.07
ERR2354000	PRJEB25226	SAMEA103887031	caecum	normal	River Buffalo	Mediterranean	MALE	ADULT	Alimentary canal	PAIRED	River Buffalo	Illumina HiSeq 2500	2294884	1573266	68.56
ERR2354001	PRJEB25226	SAMEA103886391	cerebellum	normal	River Buffalo	Mediterranean	MALE	ADULT	CNS	PAIRED	River Buffalo	Illumina HiSeq 2500	2279303	1520104	66.69
ERR2354002	PRJEB25226	SAMEA103886391	cerebellum	normal	River Buffalo	Mediterranean	MALE	ADULT	CNS	PAIRED	River Buffalo	Illumina HiSeq 2500	1992393	1399345	70.23
ERR2354003	PRJEB25226	SAMEA103886391	cerebellum	normal	River Buffalo	Mediterranean	MALE	ADULT	CNS	PAIRED	River Buffalo	Illumina HiSeq 2500	1931429	1358606	70.34
ERR2354004	PRJEB25226	SAMEA103886391	cerebellum	normal	River Buffalo	Mediterranean	MALE	ADULT	CNS	PAIRED	River Buffalo	Illumina HiSeq 2500	2351036	1561620	66.42
ERR2354005	PRJEB25226	SAMEA103886391	cerebellum	normal	River Buffalo	Mediterranean	MALE	ADULT	CNS	PAIRED	River Buffalo	Illumina HiSeq 2500	2334657	1522515	65.21
ERR2354006	PRJEB25226	SAMEA103886391	cerebellum	normal	River Buffalo	Mediterranean	MALE	ADULT	CNS	PAIRED	River Buffalo	Illumina HiSeq 2500	2340786	1532512	65.47
ERR2354007	PRJEB25226	SAMEA103886391	cerebellum	normal	River Buffalo	Mediterranean	MALE	ADULT	CNS	PAIRED	River Buffalo	Illumina HiSeq 2500	2445469	1596131	65.27
ERR2354008	PRJEB25226	SAMEA103886391	cerebellum	normal	River Buffalo	Mediterranean	MALE	ADULT	CNS	PAIRED	River Buffalo	Illumina HiSeq 2500	2373290	1573266	66.29
ERR2354009	PRJEB25226	SAMEA103886391	cerebellum	normal	River Buffalo	Mediterranean	MALE	ADULT	CNS	PAIRED	River Buffalo	Illumina HiSeq 2500	2403368	1590651	66.18
ERR2354010	PRJEB25226	SAMEA103887241	ascending colon	normal	River Buffalo	Mediterranean	MALE	ADULT	Alimentary canal	PAIRED	River Buffalo	Illumina HiSeq 2500	2118517	1550235	73.18
ERR2354011	PRJEB25226	SAMEA103887241	ascending colon	normal	River Buffalo	Mediterranean	MALE	ADULT	Alimentary canal	PAIRED	River Buffalo	Illumina HiSeq 2500	2183311	1595657	73.08
ERR2354012	PRJEB25226	SAMEA103887241	ascending colon	normal	River Buffalo	Mediterranean	MALE	ADULT	Alimentary canal	PAIRED	River Buffalo	Illumina HiSeq 2500	2600673	1793051	68.95
ERR2354013	PRJEB25226	SAMEA103887241	ascending colon	normal	River Buffalo	Mediterranean	MALE	ADULT	Alimentary canal	PAIRED	River Buffalo	Illumina HiSeq 2500	2636522	1821036	69.07
ERR2354014	PRJEB25226	SAMEA103887241	ascending colon	normal	River Buffalo	Mediterranean	MALE	ADULT	Alimentary canal	PAIRED	River Buffalo	Illumina HiSeq 2500	2713790	1878188	69.21
ERR2354015	PRJEB25226	SAMEA103887241	ascending colon	normal	River Buffalo	Mediterranean	MALE	ADULT	Alimentary canal	PAIRED	River Buffalo	Illumina HiSeq 2500	2581464	1796700	69.6
ERR2354016	PRJEB25226	SAMEA103887241	ascending colon	normal	River Buffalo	Mediterranean	MALE	ADULT	Alimentary canal	PAIRED	River Buffalo	Illumina HiSeq 2500	2530546	1760476	69.57
ERR2354017	PRJEB25226	SAMEA103887241	ascending colon	normal	River Buffalo	Mediterranean	MALE	ADULT	Alimentary canal	PAIRED	River Buffalo	Illumina HiSeq 2500	2401797	1703248	70.92
ERR2354018	PRJEB25226	SAMEA103887241	ascending colon	normal	River Buffalo	Mediterranean	MALE	ADULT	Alimentary canal	PAIRED	River Buffalo	Illumina HiSeq 2500	2515681	1752154	69.65
ERR2354019	PRJEB25226	SAMEA103886524	duodenum	normal	River Buffalo	Mediterranean	MALE	ADULT	Alimentary canal	PAIRED	River Buffalo	Illumina HiSeq 2500	2741869	1875210	68.39
ERR2354020	PRJEB25226	SAMEA103886524	duodenum	normal	River Buffalo	Mediterranean	MALE	ADULT	Alimentary canal	PAIRED	River Buffalo	Illumina HiSeq 2500	2654161	1813129	68.31
ERR2354021	PRJEB25226	SAMEA103886524	duodenum	normal	River Buffalo	Mediterranean	MALE	ADULT	Alimentary canal	PAIRED	River Buffalo	Illumina HiSeq 2500	2835239	1916083	67.58
ERR2354022	PRJEB25226	SAMEA103886524	duodenum	normal	River Buffalo	Mediterranean	MALE	ADULT	Alimentary canal	PAIRED	River Buffalo	Illumina HiSeq 2500	2740626	1854254	67.66
ERR2354023	PRJEB25226	SAMEA103886524	duodenum	normal	River Buffalo	Mediterranean	MALE	ADULT	Alimentary canal	PAIRED	River Buffalo	Illumina HiSeq 2500	2626798	1796741	68.4
ERR2354024	PRJEB25226	SAMEA103886524	duodenum	normal	River Buffalo	Mediterranean	MALE	ADULT	Alimentary canal	PAIRED	River Buffalo	Illumina HiSeq 2500	2695691	1820726	67.54
ERR2354025	PRJEB25226	SAMEA103886524	duodenum	normal	River Buffalo	Mediterranean	MALE	ADULT	Alimentary canal	PAIRED	River Buffalo	Illumina HiSeq 2500	2565836	1779382	69.35
ERR2354026	PRJEB25226	SAMEA103886524	duodenum	normal	River Buffalo	Mediterranean	MALE	ADULT	Alimentary canal	PAIRED	River Buffalo	Illumina HiSeq 2500	2249741	1632412	72.56
ERR2354027	PRJEB25226	SAMEA103886524	duodenum	normal	River Buffalo	Mediterranean	MALE	ADULT	Alimentary canal	PAIRED	River Buffalo	Illumina HiSeq 2500	2179663	1585866	72.76
ERR2354028	PRJEB25226	SAMEA103886609	epididymis	normal	River Buffalo	Mediterranean	MALE	ADULT	Male_reproductive	PAIRED	River Buffalo	Illumina HiSeq 2500	2871816	2006125	69.86
ERR2354029	PRJEB25226	SAMEA103886609	epididymis	normal	River Buffalo	Mediterranean	MALE	ADULT	Male_reproductive	PAIRED	River Buffalo	Illumina HiSeq 2500	2756633	1936658	70.25
ERR2354030	PRJEB25226	SAMEA103886609	epididymis	normal	River Buffalo	Mediterranean	MALE	ADULT	Male_reproductive	PAIRED	River Buffalo	Illumina HiSeq 2500	2596675	1853046	71.36
ERR2354031	PRJEB25226	SAMEA103886609	epididymis	normal	River Buffalo	Mediterranean	MALE	ADULT	Male_reproductive	PAIRED	River Buffalo	Illumina HiSeq 2500	2741102	1927572	70.32
ERR2354032	PRJEB25226	SAMEA103886609	epididymis	normal	River Buffalo	Mediterranean	MALE	ADULT	Male_reproductive	PAIRED	River Buffalo	Illumina HiSeq 2500	2311680	1724686	74.61
ERR2354033	PRJEB25226	SAMEA103886609	epididymis	normal	River Buffalo	Mediterranean	MALE	ADULT	Male_reproductive	PAIRED	River Buffalo	Illumina HiSeq 2500	2805927	1970328	70.22
ERR2354034	PRJEB25226	SAMEA103886609	epididymis	normal	River Buffalo	Mediterranean	MALE	ADULT	Male_reproductive	PAIRED	River Buffalo	Illumina HiSeq 2500	2958872	2065532	69.81
ERR2354035	PRJEB25226	SAMEA103886609	epididymis	normal	River Buffalo	Mediterranean	MALE	ADULT	Male_reproductive	PAIRED	River Buffalo	Illumina HiSeq 2500	2813096	1962028	69.75
ERR2354036	PRJEB25226	SAMEA103886609	epididymis	normal	River Buffalo	Mediterranean	MALE	ADULT	Male_reproductive	PAIRED	River Buffalo	Illumina HiSeq 2500	2239443	1675062	74.8
ERR2354037	PRJEB25226	SAMEA103886617	ileum	normal	River Buffalo	Mediterranean	MALE	ADULT	Alimentary canal	PAIRED	River Buffalo	Illumina HiSeq 2500	3468649	2476960	71.41
ERR2354038	PRJEB25226	SAMEA103886617	ileum	normal	River Buffalo	Mediterranean	MALE	ADULT	Alimentary canal	PAIRED	River Buffalo	Illumina HiSeq 2500	2594269	1897922	73.16
ERR2354039	PRJEB25226	SAMEA103886617	ileum	normal	River Buffalo	Mediterranean	MALE	ADULT	Alimentary canal	PAIRED	River Buffalo	Illumina HiSeq 2500	2772801	2009611	72.48
ERR2354040	PRJEB25226	SAMEA103886617	ileum	normal	River Buffalo	Mediterranean	MALE	ADULT	Alimentary canal	PAIRED	River Buffalo	Illumina HiSeq 2500	3434425	2462204	71.69
ERR2354041	PRJEB25226	SAMEA103886617	ileum	normal	River Buffalo	Mediterranean	MALE	ADULT	Alimentary canal	PAIRED	River Buffalo	Illumina HiSeq 2500	3547010	2535295	71.48
ERR2354042	PRJEB25226	SAMEA103886617	ileum	normal	River Buffalo	Mediterranean	MALE	ADULT	Alimentary canal	PAIRED	River Buffalo	Illumina HiSeq 2500	3415469	2444414	71.57
ERR2354043	PRJEB25226	SAMEA103886617	ileum	normal	River Buffalo	Mediterranean	MALE	ADULT	Alimentary canal	PAIRED	River Buffalo	Illumina HiSeq 2500	3466490	2483749	71.65
ERR2354044	PRJEB25226	SAMEA103886617	ileum	normal	River Buffalo	Mediterranean	MALE	ADULT	Alimentary canal	PAIRED	River Buffalo	Illumina HiSeq 2500	2796893	2018116	72.16
ERR2354045	PRJEB25226	SAMEA103886617	ileum	normal	River Buffalo	Mediterranean	MALE	ADULT	Alimentary canal	PAIRED	River Buffalo	Illumina HiSeq 2500	3614784	2550425	70.56
ERR2354046	PRJEB25226	SAMEA103886617	ileum	normal	River Buffalo	Mediterranean	MALE	ADULT	Alimentary canal	PAIRED	River Buffalo	Illumina HiSeq 2500	3386625	2425355	71.62
ERR2354047	PRJEB25226	SAMEA103886617	ileum	normal	River Buffalo	Mediterranean	MALE	ADULT	Alimentary canal	PAIRED	River Buffalo	Illumina HiSeq 2500	3324220	2360292	71
ERR2354048	PRJEB25226	SAMEA103886617	ileum	normal	River Buffalo	Mediterranean	MALE	ADULT	Alimentary canal	PAIRED	River Buffalo	Illumina HiSeq 2500	3448934	2469035	71.59
ERR2354049	PRJEB25226	SAMEA103886617	ileum	normal	River Buffalo	Mediterranean	MALE	ADULT	Alimentary canal	PAIRED	River Buffalo	Illumina HiSeq 2500	3198549	2295356	71.76
ERR2354050	PRJEB25226	SAMEA103886617	ileum	normal	River Buffalo	Mediterranean	MALE	ADULT	Alimentary canal	PAIRED	River Buffalo	Illumina HiSeq 2500	2710097	1966404	72.56
ERR2354051	PRJEB25226	SAMEA103886617	ileum	normal	River Buffalo	Mediterranean	MALE	ADULT	Alimentary canal	PAIRED	River Buffalo	Illumina HiSeq 2500	3570540	2549233	71.4
ERR2354052	PRJEB25226	SAMEA103886617	ileum	normal	River Buffalo	Mediterranean	MALE	ADULT	Alimentary canal	PAIRED	River Buffalo	Illumina HiSeq 2500	2770737	2004695	72.35
ERR2354053	PRJEB25226	SAMEA103886617	ileum	normal	River Buffalo	Mediterranean	MALE	ADULT	Alimentary canal	PAIRED	River Buffalo	Illumina HiSeq 2500	3337113	2386947	71.53
ERR2354054	PRJEB25226	SAMEA103886617	ileum	normal	River Buffalo	Mediterranean	MALE	ADULT	Alimentary canal	PAIRED	River Buffalo	Illumina HiSeq 2500	3431497	2451354	71.44
ERR2354055	PRJEB25226	SAMEA103886617	ileum	normal	River Buffalo	Mediterranean	MALE	ADULT	Alimentary canal	PAIRED	River Buffalo	Illumina HiSeq 2500	3234634	2331767	72.09
ERR2354056	PRJEB25226	SAMEA103886617	ileum	normal	River Buffalo	Mediterranean	MALE	ADULT	Alimentary canal	PAIRED	River Buffalo	Illumina HiSeq 2500	3344512	2400322	71.77
ERR2354057	PRJEB25226	SAMEA103886617	ileum	normal	River Buffalo	Mediterranean	MALE	ADULT	Alimentary canal	PAIRED	River Buffalo	Illumina HiSeq 2500	3212506	2315304	72.07
ERR2354058	PRJEB25226	SAMEA103886617	ileum	normal	River Buffalo	Mediterranean	MALE	ADULT	Alimentary canal	PAIRED	River Buffalo	Illumina HiSeq 2500	2757880	1987459	72.06
ERR2354059	PRJEB25226	SAMEA103886617	ileum	normal	River Buffalo	Mediterranean	MALE	ADULT	Alimentary canal	PAIRED	River Buffalo	Illumina HiSeq 2500	2711031	1966838	72.55
ERR2354060	PRJEB25226	SAMEA103886956	jejunum	normal	River Buffalo	Mediterranean	MALE	ADULT	Alimentary canal	PAIRED	River Buffalo	Illumina HiSeq 2500	1987115	1391195	70.01
ERR2354061	PRJEB25226	SAMEA103886956	jejunum	normal	River Buffalo	Mediterranean	MALE	ADULT	Alimentary canal	PAIRED	River Buffalo	Illumina HiSeq 2500	2488598	1637375	65.8
ERR2354062	PRJEB25226	SAMEA103886956	jejunum	normal	River Buffalo	Mediterranean	MALE	ADULT	Alimentary canal	PAIRED	River Buffalo	Illumina HiSeq 2500	2310781	1536025	66.47
ERR2354063	PRJEB25226	SAMEA103886956	jejunum	normal	River Buffalo	Mediterranean	MALE	ADULT	Alimentary canal	PAIRED	River Buffalo	Illumina HiSeq 2500	2413120	1590975	65.93
ERR2354064	PRJEB25226	SAMEA103886956	jejunum	normal	River Buffalo	Mediterranean	MALE	ADULT	Alimentary canal	PAIRED	River Buffalo	Illumina HiSeq 2500	2327729	1544712	66.36
ERR2354065	PRJEB25226	SAMEA103886956	jejunum	normal	River Buffalo	Mediterranean	MALE	ADULT	Alimentary canal	PAIRED	River Buffalo	Illumina HiSeq 2500	2182124	1477061	67.69
ERR2354066	PRJEB25226	SAMEA103886956	jejunum	normal	River Buffalo	Mediterranean	MALE	ADULT	Alimentary canal	PAIRED	River Buffalo	Illumina HiSeq 2500	2368495	1572622	66.4
ERR2354067	PRJEB25226	SAMEA103886956	jejunum	normal	River Buffalo	Mediterranean	MALE	ADULT	Alimentary canal	PAIRED	River Buffalo	Illumina HiSeq 2500	1926184	1350243	70.1
ERR2354068	PRJEB25226	SAMEA103886956	jejunum	normal	River Buffalo	Mediterranean	MALE	ADULT	Alimentary canal	PAIRED	River Buffalo	Illumina HiSeq 2500	2373504	1559946	65.72
ERR2354069	PRJEB25226	SAMEA103887231	cortex of kidney	normal	River Buffalo	Mediterranean	MALE	ADULT	Kidney	PAIRED	River Buffalo	Illumina HiSeq 2500	2640414	2001997	75.82
ERR2354070	PRJEB25226	SAMEA103887231	cortex of kidney	normal	River Buffalo	Mediterranean	MALE	ADULT	Kidney	PAIRED	River Buffalo	Illumina HiSeq 2500	2392888	1840696	76.92
ERR2354071	PRJEB25226	SAMEA103887231	cortex of kidney	normal	River Buffalo	Mediterranean	MALE	ADULT	Kidney	PAIRED	River Buffalo	Illumina HiSeq 2500	2541386	1926716	75.81
ERR2354072	PRJEB25226	SAMEA103887231	cortex of kidney	normal	River Buffalo	Mediterranean	MALE	ADULT	Kidney	PAIRED	River Buffalo	Illumina HiSeq 2500	2520810	1908266	75.7
ERR2354073	PRJEB25226	SAMEA103887231	cortex of kidney	normal	River Buffalo	Mediterranean	MALE	ADULT	Kidney	PAIRED	River Buffalo	Illumina HiSeq 2500	2496633	1903111	76.23
ERR2354074	PRJEB25226	SAMEA103887231	cortex of kidney	normal	River Buffalo	Mediterranean	MALE	ADULT	Kidney	PAIRED	River Buffalo	Illumina HiSeq 2500	2038687	1650337	80.95
ERR2354075	PRJEB25226	SAMEA103887231	cortex of kidney	normal	River Buffalo	Mediterranean	MALE	ADULT	Kidney	PAIRED	River Buffalo	Illumina HiSeq 2500	2533491	1930156	76.19
ERR2354076	PRJEB25226	SAMEA103887231	cortex of kidney	normal	River Buffalo	Mediterranean	MALE	ADULT	Kidney	PAIRED	River Buffalo	Illumina HiSeq 2500	2104174	1699776	80.78
ERR2354077	PRJEB25226	SAMEA103887231	cortex of kidney	normal	River Buffalo	Mediterranean	MALE	ADULT	Kidney	PAIRED	River Buffalo	Illumina HiSeq 2500	2480751	1893853	76.34
ERR2354078	PRJEB25226	SAMEA103887214	renal medulla	normal	River Buffalo	Mediterranean	MALE	ADULT	Kidney	PAIRED	River Buffalo	Illumina HiSeq 2500	4867796	3267465	67.12
ERR2354079	PRJEB25226	SAMEA103887214	renal medulla	normal	River Buffalo	Mediterranean	MALE	ADULT	Kidney	PAIRED	River Buffalo	Illumina HiSeq 2500	4758792	3206919	67.39
ERR2354080	PRJEB25226	SAMEA103887214	renal medulla	normal	River Buffalo	Mediterranean	MALE	ADULT	Kidney	PAIRED	River Buffalo	Illumina HiSeq 2500	4545227	3055394	67.22
ERR2354081	PRJEB25226	SAMEA103887214	renal medulla	normal	River Buffalo	Mediterranean	MALE	ADULT	Kidney	PAIRED	River Buffalo	Illumina HiSeq 2500	3895856	2663473	68.37
ERR2354082	PRJEB25226	SAMEA103887214	renal medulla	normal	River Buffalo	Mediterranean	MALE	ADULT	Kidney	PAIRED	River Buffalo	Illumina HiSeq 2500	4740423	3177158	67.02
ERR2354083	PRJEB25226	SAMEA103887214	renal medulla	normal	River Buffalo	Mediterranean	MALE	ADULT	Kidney	PAIRED	River Buffalo	Illumina HiSeq 2500	4021247	2740867	68.16
ERR2354084	PRJEB25226	SAMEA103887214	renal medulla	normal	River Buffalo	Mediterranean	MALE	ADULT	Kidney	PAIRED	River Buffalo	Illumina HiSeq 2500	4932559	3311039	67.13
ERR2354085	PRJEB25226	SAMEA103887214	renal medulla	normal	River Buffalo	Mediterranean	MALE	ADULT	Kidney	PAIRED	River Buffalo	Illumina HiSeq 2500	3614110	2492261	68.96
ERR2354086	PRJEB25226	SAMEA103887214	renal medulla	normal	River Buffalo	Mediterranean	MALE	ADULT	Kidney	PAIRED	River Buffalo	Illumina HiSeq 2500	5037404	3394515	67.39
ERR2354087	PRJEB25226	SAMEA103887214	renal medulla	normal	River Buffalo	Mediterranean	MALE	ADULT	Kidney	PAIRED	River Buffalo	Illumina HiSeq 2500	3909045	2674569	68.42
ERR2354088	PRJEB25226	SAMEA103887214	renal medulla	normal	River Buffalo	Mediterranean	MALE	ADULT	Kidney	PAIRED	River Buffalo	Illumina HiSeq 2500	4942356	3311929	67.01
ERR2354089	PRJEB25226	SAMEA103887214	renal medulla	normal	River Buffalo	Mediterranean	MALE	ADULT	Kidney	PAIRED	River Buffalo	Illumina HiSeq 2500	4913411	3299354	67.15
ERR2354090	PRJEB25226	SAMEA103887214	renal medulla	normal	River Buffalo	Mediterranean	MALE	ADULT	Kidney	PAIRED	River Buffalo	Illumina HiSeq 2500	4792005	3224649	67.29
ERR2354091	PRJEB25226	SAMEA103887214	renal medulla	normal	River Buffalo	Mediterranean	MALE	ADULT	Kidney	PAIRED	River Buffalo	Illumina HiSeq 2500	3982785	2717905	68.24
ERR2354092	PRJEB25226	SAMEA103887214	renal medulla	normal	River Buffalo	Mediterranean	MALE	ADULT	Kidney	PAIRED	River Buffalo	Illumina HiSeq 2500	3988741	2729979	68.44
ERR2354093	PRJEB25226	SAMEA103887214	renal medulla	normal	River Buffalo	Mediterranean	MALE	ADULT	Kidney	PAIRED	River Buffalo	Illumina HiSeq 2500	3983542	2707167	67.96
ERR2354094	PRJEB25226	SAMEA103887214	renal medulla	normal	River Buffalo	Mediterranean	MALE	ADULT	Kidney	PAIRED	River Buffalo	Illumina HiSeq 2500	5074829	3402569	67.05
ERR2354095	PRJEB25226	SAMEA103887214	renal medulla	normal	River Buffalo	Mediterranean	MALE	ADULT	Kidney	PAIRED	River Buffalo	Illumina HiSeq 2500	4888389	3290401	67.31
ERR2354096	PRJEB25226	SAMEA103887214	renal medulla	normal	River Buffalo	Mediterranean	MALE	ADULT	Kidney	PAIRED	River Buffalo	Illumina HiSeq 2500	4883145	3277616	67.12
ERR2354097	PRJEB25226	SAMEA103887214	renal medulla	normal	River Buffalo	Mediterranean	MALE	ADULT	Kidney	PAIRED	River Buffalo	Illumina HiSeq 2500	4601878	3114276	67.67
ERR2354098	PRJEB25226	SAMEA103887214	renal medulla	normal	River Buffalo	Mediterranean	MALE	ADULT	Kidney	PAIRED	River Buffalo	Illumina HiSeq 2500	4613050	3079831	66.76
ERR2354099	PRJEB25226	SAMEA103887214	renal medulla	normal	River Buffalo	Mediterranean	MALE	ADULT	Kidney	PAIRED	River Buffalo	Illumina HiSeq 2500	5116749	3384056	66.14
ERR2354100	PRJEB25226	SAMEA103887214	renal medulla	normal	River Buffalo	Mediterranean	MALE	ADULT	Kidney	PAIRED	River Buffalo	Illumina HiSeq 2500	4649807	3154744	67.85
ERR2354101	PRJEB25226	SAMEA103886602	liver	normal	River Buffalo	Mediterranean	MALE	ADULT	Endocrine	PAIRED	River Buffalo	Illumina HiSeq 2500	3964986	2811499	70.91
ERR2354102	PRJEB25226	SAMEA103886602	liver	normal	River Buffalo	Mediterranean	MALE	ADULT	Endocrine	PAIRED	River Buffalo	Illumina HiSeq 2500	3990232	2787902	69.87
ERR2354103	PRJEB25226	SAMEA103886602	liver	normal	River Buffalo	Mediterranean	MALE	ADULT	Endocrine	PAIRED	River Buffalo	Illumina HiSeq 2500	4970410	3495081	70.32
ERR2354104	PRJEB25226	SAMEA103886602	liver	normal	River Buffalo	Mediterranean	MALE	ADULT	Endocrine	PAIRED	River Buffalo	Illumina HiSeq 2500	5092220	3578005	70.26
ERR2354105	PRJEB25226	SAMEA103886602	liver	normal	River Buffalo	Mediterranean	MALE	ADULT	Endocrine	PAIRED	River Buffalo	Illumina HiSeq 2500	4022961	2838044	70.55
ERR2354106	PRJEB25226	SAMEA103886602	liver	normal	River Buffalo	Mediterranean	MALE	ADULT	Endocrine	PAIRED	River Buffalo	Illumina HiSeq 2500	4658575	3286537	70.55
ERR2354107	PRJEB25226	SAMEA103886602	liver	normal	River Buffalo	Mediterranean	MALE	ADULT	Endocrine	PAIRED	River Buffalo	Illumina HiSeq 2500	4856133	3426268	70.56
ERR2354108	PRJEB25226	SAMEA103886602	liver	normal	River Buffalo	Mediterranean	MALE	ADULT	Endocrine	PAIRED	River Buffalo	Illumina HiSeq 2500	5069765	3523218	69.49
ERR2354109	PRJEB25226	SAMEA103886602	liver	normal	River Buffalo	Mediterranean	MALE	ADULT	Endocrine	PAIRED	River Buffalo	Illumina HiSeq 2500	4860774	3418963	70.34
ERR2354110	PRJEB25226	SAMEA103886602	liver	normal	River Buffalo	Mediterranean	MALE	ADULT	Endocrine	PAIRED	River Buffalo	Illumina HiSeq 2500	4750546	3324361	69.98
ERR2354111	PRJEB25226	SAMEA103886602	liver	normal	River Buffalo	Mediterranean	MALE	ADULT	Endocrine	PAIRED	River Buffalo	Illumina HiSeq 2500	4544584	3206378	70.55
ERR2354112	PRJEB25226	SAMEA103886602	liver	normal	River Buffalo	Mediterranean	MALE	ADULT	Endocrine	PAIRED	River Buffalo	Illumina HiSeq 2500	4591744	3220600	70.14
ERR2354113	PRJEB25226	SAMEA103886602	liver	normal	River Buffalo	Mediterranean	MALE	ADULT	Endocrine	PAIRED	River Buffalo	Illumina HiSeq 2500	4784105	3370231	70.45
ERR2354114	PRJEB25226	SAMEA103886602	liver	normal	River Buffalo	Mediterranean	MALE	ADULT	Endocrine	PAIRED	River Buffalo	Illumina HiSeq 2500	4849972	3412068	70.35
ERR2354115	PRJEB25226	SAMEA103886602	liver	normal	River Buffalo	Mediterranean	MALE	ADULT	Endocrine	PAIRED	River Buffalo	Illumina HiSeq 2500	4044517	2857550	70.65
ERR2354116	PRJEB25226	SAMEA103886602	liver	normal	River Buffalo	Mediterranean	MALE	ADULT	Endocrine	PAIRED	River Buffalo	Illumina HiSeq 2500	4748567	3354726	70.65
ERR2354117	PRJEB25226	SAMEA103886602	liver	normal	River Buffalo	Mediterranean	MALE	ADULT	Endocrine	PAIRED	River Buffalo	Illumina HiSeq 2500	4723509	3323471	70.36
ERR2354118	PRJEB25226	SAMEA103886602	liver	normal	River Buffalo	Mediterranean	MALE	ADULT	Endocrine	PAIRED	River Buffalo	Illumina HiSeq 2500	4066848	2865444	70.46
ERR2354119	PRJEB25226	SAMEA103886602	liver	normal	River Buffalo	Mediterranean	MALE	ADULT	Endocrine	PAIRED	River Buffalo	Illumina HiSeq 2500	4936830	3475817	70.41
ERR2354120	PRJEB25226	SAMEA103886602	liver	normal	River Buffalo	Mediterranean	MALE	ADULT	Endocrine	PAIRED	River Buffalo	Illumina HiSeq 2500	4922885	3469768	70.48
ERR2354121	PRJEB25226	SAMEA103886602	liver	normal	River Buffalo	Mediterranean	MALE	ADULT	Endocrine	PAIRED	River Buffalo	Illumina HiSeq 2500	3778909	2713620	71.81
ERR2354122	PRJEB25226	SAMEA103886602	liver	normal	River Buffalo	Mediterranean	MALE	ADULT	Endocrine	PAIRED	River Buffalo	Illumina HiSeq 2500	3971228	2816121	70.91
ERR2354123	PRJEB25226	SAMEA103886602	liver	normal	River Buffalo	Mediterranean	MALE	ADULT	Endocrine	PAIRED	River Buffalo	Illumina HiSeq 2500	5048797	3562641	70.56
ERR2354124	PRJEB25226	SAMEA104381191	longissimus thoracis muscle	normal	River Buffalo	Mediterranean	MALE	ADULT	Muscle	PAIRED	River Buffalo	Illumina HiSeq 2500	4785499	3221925	67.33
ERR2354125	PRJEB25226	SAMEA104381191	longissimus thoracis muscle	normal	River Buffalo	Mediterranean	MALE	ADULT	Muscle	PAIRED	River Buffalo	Illumina HiSeq 2500	4768849	3219086	67.5
ERR2354126	PRJEB25226	SAMEA104381191	longissimus thoracis muscle	normal	River Buffalo	Mediterranean	MALE	ADULT	Muscle	PAIRED	River Buffalo	Illumina HiSeq 2500	4771522	3218274	67.45
ERR2354127	PRJEB25226	SAMEA104381191	longissimus thoracis muscle	normal	River Buffalo	Mediterranean	MALE	ADULT	Muscle	PAIRED	River Buffalo	Illumina HiSeq 2500	4600946	3115817	67.72
ERR2354128	PRJEB25226	SAMEA104381191	longissimus thoracis muscle	normal	River Buffalo	Mediterranean	MALE	ADULT	Muscle	PAIRED	River Buffalo	Illumina HiSeq 2500	5003592	3329466	66.54
ERR2354130	PRJEB25226	SAMEA104381191	longissimus thoracis muscle	normal	River Buffalo	Mediterranean	MALE	ADULT	Muscle	PAIRED	River Buffalo	Illumina HiSeq 2500	4711493	3177820	67.45
ERR2354131	PRJEB25226	SAMEA104381191	longissimus thoracis muscle	normal	River Buffalo	Mediterranean	MALE	ADULT	Muscle	PAIRED	River Buffalo	Illumina HiSeq 2500	4660112	3118313	66.91
ERR2354132	PRJEB25226	SAMEA104381191	longissimus thoracis muscle	normal	River Buffalo	Mediterranean	MALE	ADULT	Muscle	PAIRED	River Buffalo	Illumina HiSeq 2500	4904355	3309835	67.49
ERR2354133	PRJEB25226	SAMEA104381191	longissimus thoracis muscle	normal	River Buffalo	Mediterranean	MALE	ADULT	Muscle	PAIRED	River Buffalo	Illumina HiSeq 2500	4069674	2772047	68.11
ERR2354134	PRJEB25226	SAMEA104381191	longissimus thoracis muscle	normal	River Buffalo	Mediterranean	MALE	ADULT	Muscle	PAIRED	River Buffalo	Illumina HiSeq 2500	3973231	2714881	68.33
ERR2354135	PRJEB25226	SAMEA104381191	longissimus thoracis muscle	normal	River Buffalo	Mediterranean	MALE	ADULT	Muscle	PAIRED	River Buffalo	Illumina HiSeq 2500	4092754	2781279	67.96
ERR2354136	PRJEB25226	SAMEA104381191	longissimus thoracis muscle	normal	River Buffalo	Mediterranean	MALE	ADULT	Muscle	PAIRED	River Buffalo	Illumina HiSeq 2500	4066600	2774638	68.23
ERR2354137	PRJEB25226	SAMEA104381191	longissimus thoracis muscle	normal	River Buffalo	Mediterranean	MALE	ADULT	Muscle	PAIRED	River Buffalo	Illumina HiSeq 2500	4824250	3246631	67.3
ERR2354138	PRJEB25226	SAMEA104381191	longissimus thoracis muscle	normal	River Buffalo	Mediterranean	MALE	ADULT	Muscle	PAIRED	River Buffalo	Illumina HiSeq 2500	4643007	3139358	67.61
ERR2354139	PRJEB25226	SAMEA104381191	longissimus thoracis muscle	normal	River Buffalo	Mediterranean	MALE	ADULT	Muscle	PAIRED	River Buffalo	Illumina HiSeq 2500	4750605	3199241	67.34
ERR2354140	PRJEB25226	SAMEA104381191	longissimus thoracis muscle	normal	River Buffalo	Mediterranean	MALE	ADULT	Muscle	PAIRED	River Buffalo	Illumina HiSeq 2500	4937738	3319199	67.22
ERR2354141	PRJEB25226	SAMEA104381191	longissimus thoracis muscle	normal	River Buffalo	Mediterranean	MALE	ADULT	Muscle	PAIRED	River Buffalo	Illumina HiSeq 2500	3583216	2466486	68.83
ERR2354142	PRJEB25226	SAMEA104381191	longissimus thoracis muscle	normal	River Buffalo	Mediterranean	MALE	ADULT	Muscle	PAIRED	River Buffalo	Illumina HiSeq 2500	4633546	3120064	67.34
ERR2354143	PRJEB25226	SAMEA104381191	longissimus thoracis muscle	normal	River Buffalo	Mediterranean	MALE	ADULT	Muscle	PAIRED	River Buffalo	Illumina HiSeq 2500	4050234	2744332	67.76
ERR2354144	PRJEB25226	SAMEA104381191	longissimus thoracis muscle	normal	River Buffalo	Mediterranean	MALE	ADULT	Muscle	PAIRED	River Buffalo	Illumina HiSeq 2500	4453422	3005728	67.49
ERR2354145	PRJEB25226	SAMEA104381191	longissimus thoracis muscle	normal	River Buffalo	Mediterranean	MALE	ADULT	Muscle	PAIRED	River Buffalo	Illumina HiSeq 2500	4755998	3201114	67.31
ERR2354146	PRJEB25226	SAMEA104381191	longissimus thoracis muscle	normal	River Buffalo	Mediterranean	MALE	ADULT	Muscle	PAIRED	River Buffalo	Illumina HiSeq 2500	3964312	2706918	68.28
ERR2354147	PRJEB25226	SAMEA103886836	lung parenchyma	normal	River Buffalo	Mediterranean	MALE	ADULT	Respiratory	PAIRED	River Buffalo	Illumina HiSeq 2500	6065926	4092110	67.46
ERR2354148	PRJEB25226	SAMEA103886836	lung parenchyma	normal	River Buffalo	Mediterranean	MALE	ADULT	Respiratory	PAIRED	River Buffalo	Illumina HiSeq 2500	4841786	3350100	69.19
ERR2354149	PRJEB25226	SAMEA103886836	lung parenchyma	normal	River Buffalo	Mediterranean	MALE	ADULT	Respiratory	PAIRED	River Buffalo	Illumina HiSeq 2500	5576038	3837601	68.82
ERR2354150	PRJEB25226	SAMEA103886836	lung parenchyma	normal	River Buffalo	Mediterranean	MALE	ADULT	Respiratory	PAIRED	River Buffalo	Illumina HiSeq 2500	5650921	3866825	68.43
ERR2354151	PRJEB25226	SAMEA103886836	lung parenchyma	normal	River Buffalo	Mediterranean	MALE	ADULT	Respiratory	PAIRED	River Buffalo	Illumina HiSeq 2500	5779408	3935861	68.1
ERR2354152	PRJEB25226	SAMEA103886836	lung parenchyma	normal	River Buffalo	Mediterranean	MALE	ADULT	Respiratory	PAIRED	River Buffalo	Illumina HiSeq 2500	5434219	3733984	68.71
ERR2354153	PRJEB25226	SAMEA103886836	lung parenchyma	normal	River Buffalo	Mediterranean	MALE	ADULT	Respiratory	PAIRED	River Buffalo	Illumina HiSeq 2500	4803105	3328989	69.31
ERR2354154	PRJEB25226	SAMEA103886836	lung parenchyma	normal	River Buffalo	Mediterranean	MALE	ADULT	Respiratory	PAIRED	River Buffalo	Illumina HiSeq 2500	4788340	3290896	68.73
ERR2354155	PRJEB25226	SAMEA103886836	lung parenchyma	normal	River Buffalo	Mediterranean	MALE	ADULT	Respiratory	PAIRED	River Buffalo	Illumina HiSeq 2500	5907423	4042788	68.44
ERR2354156	PRJEB25226	SAMEA103886836	lung parenchyma	normal	River Buffalo	Mediterranean	MALE	ADULT	Respiratory	PAIRED	River Buffalo	Illumina HiSeq 2500	5819934	3996799	68.67
ERR2354157	PRJEB25226	SAMEA103886836	lung parenchyma	normal	River Buffalo	Mediterranean	MALE	ADULT	Respiratory	PAIRED	River Buffalo	Illumina HiSeq 2500	4811814	3337804	69.37
ERR2354158	PRJEB25226	SAMEA103886836	lung parenchyma	normal	River Buffalo	Mediterranean	MALE	ADULT	Respiratory	PAIRED	River Buffalo	Illumina HiSeq 2500	5907370	4051411	68.58
ERR2354159	PRJEB25226	SAMEA103886836	lung parenchyma	normal	River Buffalo	Mediterranean	MALE	ADULT	Respiratory	PAIRED	River Buffalo	Illumina HiSeq 2500	6042967	4149117	68.66
ERR2354160	PRJEB25226	SAMEA103886836	lung parenchyma	normal	River Buffalo	Mediterranean	MALE	ADULT	Respiratory	PAIRED	River Buffalo	Illumina HiSeq 2500	5655261	3890146	68.79
ERR2354161	PRJEB25226	SAMEA103886836	lung parenchyma	normal	River Buffalo	Mediterranean	MALE	ADULT	Respiratory	PAIRED	River Buffalo	Illumina HiSeq 2500	5798969	3976244	68.57
ERR2354162	PRJEB25226	SAMEA103886836	lung parenchyma	normal	River Buffalo	Mediterranean	MALE	ADULT	Respiratory	PAIRED	River Buffalo	Illumina HiSeq 2500	4704209	3270761	69.53
ERR2354163	PRJEB25226	SAMEA103886836	lung parenchyma	normal	River Buffalo	Mediterranean	MALE	ADULT	Respiratory	PAIRED	River Buffalo	Illumina HiSeq 2500	5525126	3783360	68.48
ERR2354164	PRJEB25226	SAMEA103886836	lung parenchyma	normal	River Buffalo	Mediterranean	MALE	ADULT	Respiratory	PAIRED	River Buffalo	Illumina HiSeq 2500	5866843	4024592	68.6
ERR2354165	PRJEB25226	SAMEA103886836	lung parenchyma	normal	River Buffalo	Mediterranean	MALE	ADULT	Respiratory	PAIRED	River Buffalo	Illumina HiSeq 2500	4453092	3135104	70.4
ERR2354166	PRJEB25226	SAMEA103886836	lung parenchyma	normal	River Buffalo	Mediterranean	MALE	ADULT	Respiratory	PAIRED	River Buffalo	Illumina HiSeq 2500	5747304	3944814	68.64
ERR2354167	PRJEB25226	SAMEA103886836	lung parenchyma	normal	River Buffalo	Mediterranean	MALE	ADULT	Respiratory	PAIRED	River Buffalo	Illumina HiSeq 2500	4692811	3264044	69.55
ERR2354168	PRJEB25226	SAMEA103886836	lung parenchyma	normal	River Buffalo	Mediterranean	MALE	ADULT	Respiratory	PAIRED	River Buffalo	Illumina HiSeq 2500	6088735	4166466	68.43
ERR2354169	PRJEB25226	SAMEA103886836	lung parenchyma	normal	River Buffalo	Mediterranean	MALE	ADULT	Respiratory	PAIRED	River Buffalo	Illumina HiSeq 2500	5818616	3981847	68.43
ERR2354170	PRJEB25226	SAMEA103886868	heart	normal	River Buffalo	Mediterranean	MALE	ADULT	Cardiovascular	PAIRED	River Buffalo	Illumina HiSeq 2500	6813749	4687023	68.79
ERR2354171	PRJEB25226	SAMEA103886868	heart	normal	River Buffalo	Mediterranean	MALE	ADULT	Cardiovascular	PAIRED	River Buffalo	Illumina HiSeq 2500	7249142	4969295	68.55
ERR2354172	PRJEB25226	SAMEA103886868	heart	normal	River Buffalo	Mediterranean	MALE	ADULT	Cardiovascular	PAIRED	River Buffalo	Illumina HiSeq 2500	5857056	4072408	69.53
ERR2354173	PRJEB25226	SAMEA103886868	heart	normal	River Buffalo	Mediterranean	MALE	ADULT	Cardiovascular	PAIRED	River Buffalo	Illumina HiSeq 2500	7261324	4965787	68.39
ERR2354174	PRJEB25226	SAMEA103886868	heart	normal	River Buffalo	Mediterranean	MALE	ADULT	Cardiovascular	PAIRED	River Buffalo	Illumina HiSeq 2500	7448425	5101316	68.49
ERR2354175	PRJEB25226	SAMEA103886868	heart	normal	River Buffalo	Mediterranean	MALE	ADULT	Cardiovascular	PAIRED	River Buffalo	Illumina HiSeq 2500	5419775	3799168	70.1
ERR2354176	PRJEB25226	SAMEA103886868	heart	normal	River Buffalo	Mediterranean	MALE	ADULT	Cardiovascular	PAIRED	River Buffalo	Illumina HiSeq 2500	5983194	4145932	69.29
ERR2354177	PRJEB25226	SAMEA103886868	heart	normal	River Buffalo	Mediterranean	MALE	ADULT	Cardiovascular	PAIRED	River Buffalo	Illumina HiSeq 2500	5845359	4059544	69.45
ERR2354178	PRJEB25226	SAMEA103886868	heart	normal	River Buffalo	Mediterranean	MALE	ADULT	Cardiovascular	PAIRED	River Buffalo	Illumina HiSeq 2500	6693400	4586761	68.53
ERR2354179	PRJEB25226	SAMEA103886868	heart	normal	River Buffalo	Mediterranean	MALE	ADULT	Cardiovascular	PAIRED	River Buffalo	Illumina HiSeq 2500	7498728	5115223	68.21
ERR2354180	PRJEB25226	SAMEA103886868	heart	normal	River Buffalo	Mediterranean	MALE	ADULT	Cardiovascular	PAIRED	River Buffalo	Illumina HiSeq 2500	7242355	4948976	68.33
ERR2354181	PRJEB25226	SAMEA103886868	heart	normal	River Buffalo	Mediterranean	MALE	ADULT	Cardiovascular	PAIRED	River Buffalo	Illumina HiSeq 2500	6986839	4774465	68.34
ERR2354182	PRJEB25226	SAMEA103886868	heart	normal	River Buffalo	Mediterranean	MALE	ADULT	Cardiovascular	PAIRED	River Buffalo	Illumina HiSeq 2500	7048086	4788121	67.94
ERR2354183	PRJEB25226	SAMEA103886868	heart	normal	River Buffalo	Mediterranean	MALE	ADULT	Cardiovascular	PAIRED	River Buffalo	Illumina HiSeq 2500	7536531	5088584	67.52
ERR2354184	PRJEB25226	SAMEA103886868	heart	normal	River Buffalo	Mediterranean	MALE	ADULT	Cardiovascular	PAIRED	River Buffalo	Illumina HiSeq 2500	6872117	4739667	68.97
ERR2354185	PRJEB25226	SAMEA103886868	heart	normal	River Buffalo	Mediterranean	MALE	ADULT	Cardiovascular	PAIRED	River Buffalo	Illumina HiSeq 2500	6040656	4178149	69.17
ERR2354186	PRJEB25226	SAMEA103886868	heart	normal	River Buffalo	Mediterranean	MALE	ADULT	Cardiovascular	PAIRED	River Buffalo	Illumina HiSeq 2500	7329517	5006321	68.3
ERR2354187	PRJEB25226	SAMEA103886868	heart	normal	River Buffalo	Mediterranean	MALE	ADULT	Cardiovascular	PAIRED	River Buffalo	Illumina HiSeq 2500	7150699	4894620	68.45
ERR2354188	PRJEB25226	SAMEA103886868	heart	normal	River Buffalo	Mediterranean	MALE	ADULT	Cardiovascular	PAIRED	River Buffalo	Illumina HiSeq 2500	7221506	4940474	68.41
ERR2354189	PRJEB25226	SAMEA103886868	heart	normal	River Buffalo	Mediterranean	MALE	ADULT	Cardiovascular	PAIRED	River Buffalo	Illumina HiSeq 2500	5987427	4159836	69.48
ERR2354190	PRJEB25226	SAMEA103886868	heart	normal	River Buffalo	Mediterranean	MALE	ADULT	Cardiovascular	PAIRED	River Buffalo	Illumina HiSeq 2500	5969125	4121700	69.05
ERR2354191	PRJEB25226	SAMEA103886868	heart	normal	River Buffalo	Mediterranean	MALE	ADULT	Cardiovascular	PAIRED	River Buffalo	Illumina HiSeq 2500	7287966	4980310	68.34
ERR2354192	PRJEB25226	SAMEA103886868	heart	normal	River Buffalo	Mediterranean	MALE	ADULT	Cardiovascular	PAIRED	River Buffalo	Illumina HiSeq 2500	7060264	4846176	68.64
ERR2354193	PRJEB25226	SAMEA103886615	mesenteric lymph node	normal	River Buffalo	Mediterranean	MALE	ADULT	Blood/immune	PAIRED	River Buffalo	Illumina HiSeq 2500	2360417	1651929	69.98
ERR2354194	PRJEB25226	SAMEA103886615	mesenteric lymph node	normal	River Buffalo	Mediterranean	MALE	ADULT	Blood/immune	PAIRED	River Buffalo	Illumina HiSeq 2500	2314395	1615435	69.8
ERR2354195	PRJEB25226	SAMEA103886615	mesenteric lymph node	normal	River Buffalo	Mediterranean	MALE	ADULT	Blood/immune	PAIRED	River Buffalo	Illumina HiSeq 2500	1859140	1395146	75.04
ERR2354196	PRJEB25226	SAMEA103886615	mesenteric lymph node	normal	River Buffalo	Mediterranean	MALE	ADULT	Blood/immune	PAIRED	River Buffalo	Illumina HiSeq 2500	2308166	1629378	70.59
ERR2354197	PRJEB25226	SAMEA103886615	mesenteric lymph node	normal	River Buffalo	Mediterranean	MALE	ADULT	Blood/immune	PAIRED	River Buffalo	Illumina HiSeq 2500	2177107	1553705	71.37
ERR2354198	PRJEB25226	SAMEA103886615	mesenteric lymph node	normal	River Buffalo	Mediterranean	MALE	ADULT	Blood/immune	PAIRED	River Buffalo	Illumina HiSeq 2500	1921925	1440695	74.96
ERR2354199	PRJEB25226	SAMEA103886615	mesenteric lymph node	normal	River Buffalo	Mediterranean	MALE	ADULT	Blood/immune	PAIRED	River Buffalo	Illumina HiSeq 2500	2345743	1654351	70.53
ERR2354200	PRJEB25226	SAMEA103886615	mesenteric lymph node	normal	River Buffalo	Mediterranean	MALE	ADULT	Blood/immune	PAIRED	River Buffalo	Illumina HiSeq 2500	2435810	1702192	69.88
ERR2354201	PRJEB25226	SAMEA103886615	mesenteric lymph node	normal	River Buffalo	Mediterranean	MALE	ADULT	Blood/immune	PAIRED	River Buffalo	Illumina HiSeq 2500	2291501	1619249	70.66
ERR2354202	PRJEB25226	SAMEA103886978	occipital cortex	normal	River Buffalo	Mediterranean	MALE	ADULT	CNS	PAIRED	River Buffalo	Illumina HiSeq 2500	3693107	2621978	71
ERR2354203	PRJEB25226	SAMEA103886978	occipital cortex	normal	River Buffalo	Mediterranean	MALE	ADULT	CNS	PAIRED	River Buffalo	Illumina HiSeq 2500	3536203	2511952	71.04
ERR2354204	PRJEB25226	SAMEA103886978	occipital cortex	normal	River Buffalo	Mediterranean	MALE	ADULT	CNS	PAIRED	River Buffalo	Illumina HiSeq 2500	3677958	2617865	71.18
ERR2354205	PRJEB25226	SAMEA103886978	occipital cortex	normal	River Buffalo	Mediterranean	MALE	ADULT	CNS	PAIRED	River Buffalo	Illumina HiSeq 2500	3663139	2601933	71.03
ERR2354206	PRJEB25226	SAMEA103886978	occipital cortex	normal	River Buffalo	Mediterranean	MALE	ADULT	CNS	PAIRED	River Buffalo	Illumina HiSeq 2500	3563179	2542524	71.36
ERR2354207	PRJEB25226	SAMEA103886978	occipital cortex	normal	River Buffalo	Mediterranean	MALE	ADULT	CNS	PAIRED	River Buffalo	Illumina HiSeq 2500	3383819	2411650	71.27
ERR2354208	PRJEB25226	SAMEA103886978	occipital cortex	normal	River Buffalo	Mediterranean	MALE	ADULT	CNS	PAIRED	River Buffalo	Illumina HiSeq 2500	3657649	2605208	71.23
ERR2354209	PRJEB25226	SAMEA103886978	occipital cortex	normal	River Buffalo	Mediterranean	MALE	ADULT	CNS	PAIRED	River Buffalo	Illumina HiSeq 2500	3030434	2175878	71.8
ERR2354210	PRJEB25226	SAMEA103886978	occipital cortex	normal	River Buffalo	Mediterranean	MALE	ADULT	CNS	PAIRED	River Buffalo	Illumina HiSeq 2500	2958268	2133145	72.11
ERR2354211	PRJEB25226	SAMEA103886978	occipital cortex	normal	River Buffalo	Mediterranean	MALE	ADULT	CNS	PAIRED	River Buffalo	Illumina HiSeq 2500	3623319	2576408	71.11
ERR2354212	PRJEB25226	SAMEA103886978	occipital cortex	normal	River Buffalo	Mediterranean	MALE	ADULT	CNS	PAIRED	River Buffalo	Illumina HiSeq 2500	3032175	2181045	71.93
ERR2354213	PRJEB25226	SAMEA103886978	occipital cortex	normal	River Buffalo	Mediterranean	MALE	ADULT	CNS	PAIRED	River Buffalo	Illumina HiSeq 2500	3050510	2188268	71.73
ERR2354214	PRJEB25226	SAMEA103886978	occipital cortex	normal	River Buffalo	Mediterranean	MALE	ADULT	CNS	PAIRED	River Buffalo	Illumina HiSeq 2500	2764162	2011878	72.78
ERR2354215	PRJEB25226	SAMEA103886978	occipital cortex	normal	River Buffalo	Mediterranean	MALE	ADULT	CNS	PAIRED	River Buffalo	Illumina HiSeq 2500	3449363	2459240	71.3
ERR2354216	PRJEB25226	SAMEA103886978	occipital cortex	normal	River Buffalo	Mediterranean	MALE	ADULT	CNS	PAIRED	River Buffalo	Illumina HiSeq 2500	3785905	2687618	70.99
ERR2354217	PRJEB25226	SAMEA103886978	occipital cortex	normal	River Buffalo	Mediterranean	MALE	ADULT	CNS	PAIRED	River Buffalo	Illumina HiSeq 2500	3831094	2685298	70.09
ERR2354218	PRJEB25226	SAMEA103886978	occipital cortex	normal	River Buffalo	Mediterranean	MALE	ADULT	CNS	PAIRED	River Buffalo	Illumina HiSeq 2500	3023859	2161853	71.49
ERR2354219	PRJEB25226	SAMEA103886978	occipital cortex	normal	River Buffalo	Mediterranean	MALE	ADULT	CNS	PAIRED	River Buffalo	Illumina HiSeq 2500	3621966	2553434	70.5
ERR2354220	PRJEB25226	SAMEA103886978	occipital cortex	normal	River Buffalo	Mediterranean	MALE	ADULT	CNS	PAIRED	River Buffalo	Illumina HiSeq 2500	3475729	2483107	71.44
ERR2354221	PRJEB25226	SAMEA103886978	occipital cortex	normal	River Buffalo	Mediterranean	MALE	ADULT	CNS	PAIRED	River Buffalo	Illumina HiSeq 2500	3660711	2605584	71.18
ERR2354222	PRJEB25226	SAMEA103886978	occipital cortex	normal	River Buffalo	Mediterranean	MALE	ADULT	CNS	PAIRED	River Buffalo	Illumina HiSeq 2500	3773537	2682662	71.09
ERR2354223	PRJEB25226	SAMEA103886978	occipital cortex	normal	River Buffalo	Mediterranean	MALE	ADULT	CNS	PAIRED	River Buffalo	Illumina HiSeq 2500	3645355	2593207	71.14
ERR2354224	PRJEB25226	SAMEA103886978	occipital cortex	normal	River Buffalo	Mediterranean	MALE	ADULT	CNS	PAIRED	River Buffalo	Illumina HiSeq 2500	2957994	2134267	72.15
ERR2354225	PRJEB25226	SAMEA103886437	omasum	normal	River Buffalo	Mediterranean	MALE	ADULT	Alimentary canal	PAIRED	River Buffalo	Illumina HiSeq 2500	1925869	1466540	76.15
ERR2354226	PRJEB25226	SAMEA103886437	omasum	normal	River Buffalo	Mediterranean	MALE	ADULT	Alimentary canal	PAIRED	River Buffalo	Illumina HiSeq 2500	1985763	1509141	76
ERR2354227	PRJEB25226	SAMEA103886437	omasum	normal	River Buffalo	Mediterranean	MALE	ADULT	Alimentary canal	PAIRED	River Buffalo	Illumina HiSeq 2500	2338994	1656854	70.84
ERR2354228	PRJEB25226	SAMEA103886437	omasum	normal	River Buffalo	Mediterranean	MALE	ADULT	Alimentary canal	PAIRED	River Buffalo	Illumina HiSeq 2500	2232148	1607668	72.02
ERR2354229	PRJEB25226	SAMEA103886437	omasum	normal	River Buffalo	Mediterranean	MALE	ADULT	Alimentary canal	PAIRED	River Buffalo	Illumina HiSeq 2500	2337334	1676346	71.72
ERR2354230	PRJEB25226	SAMEA103886437	omasum	normal	River Buffalo	Mediterranean	MALE	ADULT	Alimentary canal	PAIRED	River Buffalo	Illumina HiSeq 2500	2356035	1689836	71.72
ERR2354231	PRJEB25226	SAMEA103886437	omasum	normal	River Buffalo	Mediterranean	MALE	ADULT	Alimentary canal	PAIRED	River Buffalo	Illumina HiSeq 2500	2387994	1709669	71.59
ERR2354232	PRJEB25226	SAMEA103886437	omasum	normal	River Buffalo	Mediterranean	MALE	ADULT	Alimentary canal	PAIRED	River Buffalo	Illumina HiSeq 2500	2315959	1633437	70.53
ERR2354233	PRJEB25226	SAMEA103886437	omasum	normal	River Buffalo	Mediterranean	MALE	ADULT	Alimentary canal	PAIRED	River Buffalo	Illumina HiSeq 2500	2434941	1718837	70.59
ERR2354234	PRJEB25226	SAMEA103886374	pancreas	normal	River Buffalo	Mediterranean	MALE	ADULT	Endocrine	PAIRED	River Buffalo	Illumina HiSeq 2500	2313596	1543187	66.7
ERR2354235	PRJEB25226	SAMEA103886374	pancreas	normal	River Buffalo	Mediterranean	MALE	ADULT	Endocrine	PAIRED	River Buffalo	Illumina HiSeq 2500	2192174	1489202	67.93
ERR2354236	PRJEB25226	SAMEA103886374	pancreas	normal	River Buffalo	Mediterranean	MALE	ADULT	Endocrine	PAIRED	River Buffalo	Illumina HiSeq 2500	1962022	1372217	69.94
ERR2354237	PRJEB25226	SAMEA103886374	pancreas	normal	River Buffalo	Mediterranean	MALE	ADULT	Endocrine	PAIRED	River Buffalo	Illumina HiSeq 2500	2481895	1638377	66.01
ERR2354238	PRJEB25226	SAMEA103886374	pancreas	normal	River Buffalo	Mediterranean	MALE	ADULT	Endocrine	PAIRED	River Buffalo	Illumina HiSeq 2500	2327747	1550374	66.6
ERR2354239	PRJEB25226	SAMEA103886374	pancreas	normal	River Buffalo	Mediterranean	MALE	ADULT	Endocrine	PAIRED	River Buffalo	Illumina HiSeq 2500	2371163	1559163	65.76
ERR2354240	PRJEB25226	SAMEA103886374	pancreas	normal	River Buffalo	Mediterranean	MALE	ADULT	Endocrine	PAIRED	River Buffalo	Illumina HiSeq 2500	2378616	1583868	66.59
ERR2354241	PRJEB25226	SAMEA103886374	pancreas	normal	River Buffalo	Mediterranean	MALE	ADULT	Endocrine	PAIRED	River Buffalo	Illumina HiSeq 2500	2414761	1593921	66.01
ERR2354242	PRJEB25226	SAMEA103886374	pancreas	normal	River Buffalo	Mediterranean	MALE	ADULT	Endocrine	PAIRED	River Buffalo	Illumina HiSeq 2500	2029669	1416655	69.8
ERR2354252	PRJEB25226	SAMEA103886344	Peyer's patch	normal	River Buffalo	Mediterranean	MALE	ADULT	Endocrine	PAIRED	River Buffalo	Illumina HiSeq 2500	2968653	2133424	71.87
ERR2354253	PRJEB25226	SAMEA103886344	Peyer's patch	normal	River Buffalo	Mediterranean	MALE	ADULT	Endocrine	PAIRED	River Buffalo	Illumina HiSeq 2500	3172082	2262681	71.33
ERR2354254	PRJEB25226	SAMEA103886344	Peyer's patch	normal	River Buffalo	Mediterranean	MALE	ADULT	Endocrine	PAIRED	River Buffalo	Illumina HiSeq 2500	3009757	2146490	71.32
ERR2354255	PRJEB25226	SAMEA103886344	Peyer's patch	normal	River Buffalo	Mediterranean	MALE	ADULT	Endocrine	PAIRED	River Buffalo	Illumina HiSeq 2500	3008714	2159617	71.78
ERR2354256	PRJEB25226	SAMEA103886344	Peyer's patch	normal	River Buffalo	Mediterranean	MALE	ADULT	Endocrine	PAIRED	River Buffalo	Illumina HiSeq 2500	3082762	2200459	71.38
ERR2354257	PRJEB25226	SAMEA103886344	Peyer's patch	normal	River Buffalo	Mediterranean	MALE	ADULT	Endocrine	PAIRED	River Buffalo	Illumina HiSeq 2500	2414432	1841863	76.29
ERR2354258	PRJEB25226	SAMEA103886344	Peyer's patch	normal	River Buffalo	Mediterranean	MALE	ADULT	Endocrine	PAIRED	River Buffalo	Illumina HiSeq 2500	2492331	1898748	76.18
ERR2354259	PRJEB25226	SAMEA103886344	Peyer's patch	normal	River Buffalo	Mediterranean	MALE	ADULT	Endocrine	PAIRED	River Buffalo	Illumina HiSeq 2500	2958755	2130432	72
ERR2354260	PRJEB25226	SAMEA103886344	Peyer's patch	normal	River Buffalo	Mediterranean	MALE	ADULT	Endocrine	PAIRED	River Buffalo	Illumina HiSeq 2500	2764738	2016391	72.93
ERR2354261	PRJEB25226	SAMEA103886731	prescapular lymph node	normal	River Buffalo	Mediterranean	MALE	ADULT	Blood/immune	PAIRED	River Buffalo	Illumina HiSeq 2500	1909716	1427003	74.72
ERR2354262	PRJEB25226	SAMEA103886731	prescapular lymph node	normal	River Buffalo	Mediterranean	MALE	ADULT	Blood/immune	PAIRED	River Buffalo	Illumina HiSeq 2500	1866482	1408590	75.47
ERR2354263	PRJEB25226	SAMEA103886731	prescapular lymph node	normal	River Buffalo	Mediterranean	MALE	ADULT	Blood/immune	PAIRED	River Buffalo	Illumina HiSeq 2500	1878920	1417079	75.42
ERR2354264	PRJEB25226	SAMEA103886731	prescapular lymph node	normal	River Buffalo	Mediterranean	MALE	ADULT	Blood/immune	PAIRED	River Buffalo	Illumina HiSeq 2500	1942254	1455159	74.92
ERR2354265	PRJEB25226	SAMEA103886731	prescapular lymph node	normal	River Buffalo	Mediterranean	MALE	ADULT	Blood/immune	PAIRED	River Buffalo	Illumina HiSeq 2500	1766946	1349829	76.39
ERR2354266	PRJEB25226	SAMEA103886731	prescapular lymph node	normal	River Buffalo	Mediterranean	MALE	ADULT	Blood/immune	PAIRED	River Buffalo	Illumina HiSeq 2500	1998075	1496095	74.88
ERR2354267	PRJEB25226	SAMEA103886731	prescapular lymph node	normal	River Buffalo	Mediterranean	MALE	ADULT	Blood/immune	PAIRED	River Buffalo	Illumina HiSeq 2500	1912931	1443819	75.48
ERR2354268	PRJEB25226	SAMEA103886731	prescapular lymph node	normal	River Buffalo	Mediterranean	MALE	ADULT	Blood/immune	PAIRED	River Buffalo	Illumina HiSeq 2500	1548912	1237174	79.87
ERR2354269	PRJEB25226	SAMEA103886731	prescapular lymph node	normal	River Buffalo	Mediterranean	MALE	ADULT	Blood/immune	PAIRED	River Buffalo	Illumina HiSeq 2500	1596245	1274110	79.82
ERR2354270	PRJEB25226	SAMEA103886659	pylorus	normal	River Buffalo	Mediterranean	MALE	ADULT	other	PAIRED	River Buffalo	Illumina HiSeq 2500	2286598	1548640	67.73
ERR2354271	PRJEB25226	SAMEA103886659	pylorus	normal	River Buffalo	Mediterranean	MALE	ADULT	other	PAIRED	River Buffalo	Illumina HiSeq 2500	2335871	1571480	67.28
ERR2354272	PRJEB25226	SAMEA103886659	pylorus	normal	River Buffalo	Mediterranean	MALE	ADULT	other	PAIRED	River Buffalo	Illumina HiSeq 2500	2334061	1582122	67.78
ERR2354273	PRJEB25226	SAMEA103886659	pylorus	normal	River Buffalo	Mediterranean	MALE	ADULT	other	PAIRED	River Buffalo	Illumina HiSeq 2500	2307134	1551895	67.27
ERR2354274	PRJEB25226	SAMEA103886659	pylorus	normal	River Buffalo	Mediterranean	MALE	ADULT	other	PAIRED	River Buffalo	Illumina HiSeq 2500	1871105	1342780	71.76
ERR2354275	PRJEB25226	SAMEA103886659	pylorus	normal	River Buffalo	Mediterranean	MALE	ADULT	other	PAIRED	River Buffalo	Illumina HiSeq 2500	2267725	1537608	67.8
ERR2354276	PRJEB25226	SAMEA103886659	pylorus	normal	River Buffalo	Mediterranean	MALE	ADULT	other	PAIRED	River Buffalo	Illumina HiSeq 2500	2427901	1634160	67.31
ERR2354277	PRJEB25226	SAMEA103886659	pylorus	normal	River Buffalo	Mediterranean	MALE	ADULT	other	PAIRED	River Buffalo	Illumina HiSeq 2500	1931206	1383456	71.64
ERR2354278	PRJEB25226	SAMEA103886659	pylorus	normal	River Buffalo	Mediterranean	MALE	ADULT	other	PAIRED	River Buffalo	Illumina HiSeq 2500	2210734	1520462	68.78
ERR2354279	PRJEB25226	SAMEA103887225	right cardiac atrium	normal	River Buffalo	Mediterranean	MALE	ADULT	Cardiovascular	PAIRED	River Buffalo	Illumina HiSeq 2500	482293	337980	70.08
ERR2354280	PRJEB25226	SAMEA103887225	right cardiac atrium	normal	River Buffalo	Mediterranean	MALE	ADULT	Cardiovascular	PAIRED	River Buffalo	Illumina HiSeq 2500	512756	356952	69.61
ERR2354281	PRJEB25226	SAMEA103887225	right cardiac atrium	normal	River Buffalo	Mediterranean	MALE	ADULT	Cardiovascular	PAIRED	River Buffalo	Illumina HiSeq 2500	417184	308320	73.91
ERR2354282	PRJEB25226	SAMEA103887225	right cardiac atrium	normal	River Buffalo	Mediterranean	MALE	ADULT	Cardiovascular	PAIRED	River Buffalo	Illumina HiSeq 2500	432225	318557	73.7
ERR2354283	PRJEB25226	SAMEA103887225	right cardiac atrium	normal	River Buffalo	Mediterranean	MALE	ADULT	Cardiovascular	PAIRED	River Buffalo	Illumina HiSeq 2500	517058	358553	69.34
ERR2354284	PRJEB25226	SAMEA103887225	right cardiac atrium	normal	River Buffalo	Mediterranean	MALE	ADULT	Cardiovascular	PAIRED	River Buffalo	Illumina HiSeq 2500	522199	361519	69.23
ERR2354285	PRJEB25226	SAMEA103887225	right cardiac atrium	normal	River Buffalo	Mediterranean	MALE	ADULT	Cardiovascular	PAIRED	River Buffalo	Illumina HiSeq 2500	518408	356282	68.73
ERR2354286	PRJEB25226	SAMEA103887225	right cardiac atrium	normal	River Buffalo	Mediterranean	MALE	ADULT	Cardiovascular	PAIRED	River Buffalo	Illumina HiSeq 2500	545758	375431	68.79
ERR2354287	PRJEB25226	SAMEA103887225	right cardiac atrium	normal	River Buffalo	Mediterranean	MALE	ADULT	Cardiovascular	PAIRED	River Buffalo	Illumina HiSeq 2500	530479	365159	68.84
ERR2354288	PRJEB25226	SAMEA103886730	rectum	normal	River Buffalo	Mediterranean	MALE	ADULT	Alimentary canal	PAIRED	River Buffalo	Illumina HiSeq 2500	2380220	1741540	73.17
ERR2354289	PRJEB25226	SAMEA103886730	rectum	normal	River Buffalo	Mediterranean	MALE	ADULT	Alimentary canal	PAIRED	River Buffalo	Illumina HiSeq 2500	2321229	1700372	73.25
ERR2354290	PRJEB25226	SAMEA103886730	rectum	normal	River Buffalo	Mediterranean	MALE	ADULT	Alimentary canal	PAIRED	River Buffalo	Illumina HiSeq 2500	2494687	1814589	72.74
ERR2354291	PRJEB25226	SAMEA103886730	rectum	normal	River Buffalo	Mediterranean	MALE	ADULT	Alimentary canal	PAIRED	River Buffalo	Illumina HiSeq 2500	2424623	1760939	72.63
ERR2354292	PRJEB25226	SAMEA103886730	rectum	normal	River Buffalo	Mediterranean	MALE	ADULT	Alimentary canal	PAIRED	River Buffalo	Illumina HiSeq 2500	1932270	1495031	77.37
ERR2354293	PRJEB25226	SAMEA103886730	rectum	normal	River Buffalo	Mediterranean	MALE	ADULT	Alimentary canal	PAIRED	River Buffalo	Illumina HiSeq 2500	2212049	1640202	74.15
ERR2354294	PRJEB25226	SAMEA103886730	rectum	normal	River Buffalo	Mediterranean	MALE	ADULT	Alimentary canal	PAIRED	River Buffalo	Illumina HiSeq 2500	2332141	1705586	73.13
ERR2354295	PRJEB25226	SAMEA103886730	rectum	normal	River Buffalo	Mediterranean	MALE	ADULT	Alimentary canal	PAIRED	River Buffalo	Illumina HiSeq 2500	2392206	1732576	72.43
ERR2354296	PRJEB25226	SAMEA103886730	rectum	normal	River Buffalo	Mediterranean	MALE	ADULT	Alimentary canal	PAIRED	River Buffalo	Illumina HiSeq 2500	1991814	1538452	77.24
ERR2354297	PRJEB25226	SAMEA103886451	reticulum	normal	River Buffalo	Mediterranean	MALE	ADULT	Alimentary canal	PAIRED	River Buffalo	Illumina HiSeq 2500	6979953	4279953	61.32
ERR2354298	PRJEB25226	SAMEA103886451	reticulum	normal	River Buffalo	Mediterranean	MALE	ADULT	Alimentary canal	PAIRED	River Buffalo	Illumina HiSeq 2500	7085839	4323489	61.02
ERR2354299	PRJEB25226	SAMEA103886451	reticulum	normal	River Buffalo	Mediterranean	MALE	ADULT	Alimentary canal	PAIRED	River Buffalo	Illumina HiSeq 2500	7371887	4426752	60.05
ERR2354300	PRJEB25226	SAMEA103886451	reticulum	normal	River Buffalo	Mediterranean	MALE	ADULT	Alimentary canal	PAIRED	River Buffalo	Illumina HiSeq 2500	7378497	4525649	61.34
ERR2354301	PRJEB25226	SAMEA103886451	reticulum	normal	River Buffalo	Mediterranean	MALE	ADULT	Alimentary canal	PAIRED	River Buffalo	Illumina HiSeq 2500	7229614	4523789	62.57
ERR2354302	PRJEB25226	SAMEA103886451	reticulum	normal	River Buffalo	Mediterranean	MALE	ADULT	Alimentary canal	PAIRED	River Buffalo	Illumina HiSeq 2500	7619487	4612567	60.54
ERR2354303	PRJEB25226	SAMEA103886451	reticulum	normal	River Buffalo	Mediterranean	MALE	ADULT	Alimentary canal	PAIRED	River Buffalo	Illumina HiSeq 2500	6117903	3945674	64.49
ERR2354304	PRJEB25226	SAMEA103886451	reticulum	normal	River Buffalo	Mediterranean	MALE	ADULT	Alimentary canal	PAIRED	River Buffalo	Illumina HiSeq 2500	7090037	4267456	60.19
ERR2354305	PRJEB25226	SAMEA103886451	reticulum	normal	River Buffalo	Mediterranean	MALE	ADULT	Alimentary canal	PAIRED	River Buffalo	Illumina HiSeq 2500	5635378	3437853	61
ERR2354306	PRJEB25226	SAMEA103886451	reticulum	normal	River Buffalo	Mediterranean	MALE	ADULT	Alimentary canal	PAIRED	River Buffalo	Illumina HiSeq 2500	6116147	4213349	68.89
ERR2354307	PRJEB25226	SAMEA103886451	reticulum	normal	River Buffalo	Mediterranean	MALE	ADULT	Alimentary canal	PAIRED	River Buffalo	Illumina HiSeq 2500	7341327	4931454	67.17
ERR2354308	PRJEB25226	SAMEA103886451	reticulum	normal	River Buffalo	Mediterranean	MALE	ADULT	Alimentary canal	PAIRED	River Buffalo	Illumina HiSeq 2500	7161410	5249565	73.3
ERR2354309	PRJEB25226	SAMEA103886451	reticulum	normal	River Buffalo	Mediterranean	MALE	ADULT	Alimentary canal	PAIRED	River Buffalo	Illumina HiSeq 2500	7357434	4317832	58.69
ERR2354310	PRJEB25226	SAMEA103886451	reticulum	normal	River Buffalo	Mediterranean	MALE	ADULT	Alimentary canal	PAIRED	River Buffalo	Illumina HiSeq 2500	7340187	4917453	66.99
ERR2354311	PRJEB25226	SAMEA103886451	reticulum	normal	River Buffalo	Mediterranean	MALE	ADULT	Alimentary canal	PAIRED	River Buffalo	Illumina HiSeq 2500	5988124	3921438	65.49
ERR2354312	PRJEB25226	SAMEA103886451	reticulum	normal	River Buffalo	Mediterranean	MALE	ADULT	Alimentary canal	PAIRED	River Buffalo	Illumina HiSeq 2500	7487538	4763238	63.62
ERR2354313	PRJEB25226	SAMEA103886451	reticulum	normal	River Buffalo	Mediterranean	MALE	ADULT	Alimentary canal	PAIRED	River Buffalo	Illumina HiSeq 2500	6055726	4124379	68.11
ERR2354314	PRJEB25226	SAMEA103886451	reticulum	normal	River Buffalo	Mediterranean	MALE	ADULT	Alimentary canal	PAIRED	River Buffalo	Illumina HiSeq 2500	6160761	3938265	63.92
ERR2354315	PRJEB25226	SAMEA103886451	reticulum	normal	River Buffalo	Mediterranean	MALE	ADULT	Alimentary canal	PAIRED	River Buffalo	Illumina HiSeq 2500	7317689	4572679	62.49
ERR2354316	PRJEB25226	SAMEA103886451	reticulum	normal	River Buffalo	Mediterranean	MALE	ADULT	Alimentary canal	PAIRED	River Buffalo	Illumina HiSeq 2500	7593204	4667189	61.47
ERR2354317	PRJEB25226	SAMEA103886451	reticulum	normal	River Buffalo	Mediterranean	MALE	ADULT	Alimentary canal	PAIRED	River Buffalo	Illumina HiSeq 2500	6818297	4192677	61.49
ERR2354318	PRJEB25226	SAMEA103886451	reticulum	normal	River Buffalo	Mediterranean	MALE	ADULT	Alimentary canal	PAIRED	River Buffalo	Illumina HiSeq 2500	7664531	4973890	64.89
ERR2354319	PRJEB25226	SAMEA103886451	reticulum	normal	River Buffalo	Mediterranean	MALE	ADULT	Alimentary canal	PAIRED	River Buffalo	Illumina HiSeq 2500	5990122	3967416	66.23
ERR2354320	PRJEB25226	SAMEA103886838	rumen	normal	River Buffalo	Mediterranean	MALE	ADULT	Alimentary canal	PAIRED	River Buffalo	Illumina HiSeq 2500	2429199	1710911	70.43
ERR2354321	PRJEB25226	SAMEA103886838	rumen	normal	River Buffalo	Mediterranean	MALE	ADULT	Alimentary canal	PAIRED	River Buffalo	Illumina HiSeq 2500	2633628	1804721	68.53
ERR2354322	PRJEB25226	SAMEA103886838	rumen	normal	River Buffalo	Mediterranean	MALE	ADULT	Alimentary canal	PAIRED	River Buffalo	Illumina HiSeq 2500	2583933	1787021	69.16
ERR2354323	PRJEB25226	SAMEA103886838	rumen	normal	River Buffalo	Mediterranean	MALE	ADULT	Alimentary canal	PAIRED	River Buffalo	Illumina HiSeq 2500	2677201	1838737	68.68
ERR2354324	PRJEB25226	SAMEA103886838	rumen	normal	River Buffalo	Mediterranean	MALE	ADULT	Alimentary canal	PAIRED	River Buffalo	Illumina HiSeq 2500	2756743	1895364	68.75
ERR2354325	PRJEB25226	SAMEA103886838	rumen	normal	River Buffalo	Mediterranean	MALE	ADULT	Alimentary canal	PAIRED	River Buffalo	Illumina HiSeq 2500	2622722	1813679	69.15
ERR2354326	PRJEB25226	SAMEA103886838	rumen	normal	River Buffalo	Mediterranean	MALE	ADULT	Alimentary canal	PAIRED	River Buffalo	Illumina HiSeq 2500	2212612	1610750	72.8
ERR2354327	PRJEB25226	SAMEA103886838	rumen	normal	River Buffalo	Mediterranean	MALE	ADULT	Alimentary canal	PAIRED	River Buffalo	Illumina HiSeq 2500	2566587	1778308	69.29
ERR2354328	PRJEB25226	SAMEA103886838	rumen	normal	River Buffalo	Mediterranean	MALE	ADULT	Alimentary canal	PAIRED	River Buffalo	Illumina HiSeq 2500	2147147	1566581	72.96
ERR2354329	PRJEB25226	SAMEA103886728	heart	normal	River Buffalo	Mediterranean	MALE	ADULT	Cardiovascular	PAIRED	River Buffalo	Illumina HiSeq 2500	1549427	1034221	66.75
ERR2354330	PRJEB25226	SAMEA103886728	heart	normal	River Buffalo	Mediterranean	MALE	ADULT	Cardiovascular	PAIRED	River Buffalo	Illumina HiSeq 2500	1862341	1173449	63.01
ERR2354331	PRJEB25226	SAMEA103886728	heart	normal	River Buffalo	Mediterranean	MALE	ADULT	Cardiovascular	PAIRED	River Buffalo	Illumina HiSeq 2500	1499234	1002705	66.88
ERR2354332	PRJEB25226	SAMEA103886728	heart	normal	River Buffalo	Mediterranean	MALE	ADULT	Cardiovascular	PAIRED	River Buffalo	Illumina HiSeq 2500	1849977	1167784	63.12
ERR2354333	PRJEB25226	SAMEA103886728	heart	normal	River Buffalo	Mediterranean	MALE	ADULT	Cardiovascular	PAIRED	River Buffalo	Illumina HiSeq 2500	1882782	1185124	62.95
ERR2354334	PRJEB25226	SAMEA103886728	heart	normal	River Buffalo	Mediterranean	MALE	ADULT	Cardiovascular	PAIRED	River Buffalo	Illumina HiSeq 2500	1923055	1190923	61.93
ERR2354335	PRJEB25226	SAMEA103886728	heart	normal	River Buffalo	Mediterranean	MALE	ADULT	Cardiovascular	PAIRED	River Buffalo	Illumina HiSeq 2500	1723330	1096949	63.65
ERR2354336	PRJEB25226	SAMEA103886728	heart	normal	River Buffalo	Mediterranean	MALE	ADULT	Cardiovascular	PAIRED	River Buffalo	Illumina HiSeq 2500	1846457	110909	6.01
ERR2354337	PRJEB25226	SAMEA103886728	heart	normal	River Buffalo	Mediterranean	MALE	ADULT	Cardiovascular	PAIRED	River Buffalo	Illumina HiSeq 2500	1832563	1134913	61.93
ERR2354338	PRJEB25226	SAMEA103886390	saliva-secreting gland	normal	River Buffalo	Mediterranean	MALE	ADULT	Endocrine	PAIRED	River Buffalo	Illumina HiSeq 2500	2459286	1817251	73.89
ERR2354339	PRJEB25226	SAMEA103886390	saliva-secreting gland	normal	River Buffalo	Mediterranean	MALE	ADULT	Endocrine	PAIRED	River Buffalo	Illumina HiSeq 2500	2391620	1783335	74.57
ERR2354340	PRJEB25226	SAMEA103886390	saliva-secreting gland	normal	River Buffalo	Mediterranean	MALE	ADULT	Endocrine	PAIRED	River Buffalo	Illumina HiSeq 2500	1944601	1546488	79.53
ERR2354341	PRJEB25226	SAMEA103886390	saliva-secreting gland	normal	River Buffalo	Mediterranean	MALE	ADULT	Endocrine	PAIRED	River Buffalo	Illumina HiSeq 2500	2541757	1875221	73.78
ERR2354342	PRJEB25226	SAMEA103886390	saliva-secreting gland	normal	River Buffalo	Mediterranean	MALE	ADULT	Endocrine	PAIRED	River Buffalo	Illumina HiSeq 2500	2419057	1786892	73.87
ERR2354343	PRJEB25226	SAMEA103886390	saliva-secreting gland	normal	River Buffalo	Mediterranean	MALE	ADULT	Endocrine	PAIRED	River Buffalo	Illumina HiSeq 2500	2431546	1809747	74.43
ERR2354344	PRJEB25226	SAMEA103886390	saliva-secreting gland	normal	River Buffalo	Mediterranean	MALE	ADULT	Endocrine	PAIRED	River Buffalo	Illumina HiSeq 2500	2236985	1684797	75.32
ERR2354345	PRJEB25226	SAMEA103886390	saliva-secreting gland	normal	River Buffalo	Mediterranean	MALE	ADULT	Endocrine	PAIRED	River Buffalo	Illumina HiSeq 2500	2377772	1773436	74.58
ERR2354346	PRJEB25226	SAMEA103886390	saliva-secreting gland	normal	River Buffalo	Mediterranean	MALE	ADULT	Endocrine	PAIRED	River Buffalo	Illumina HiSeq 2500	2006071	1593792	79.45
ERR2354347	PRJEB25226	SAMEA103886409	submandibular lymph node	normal	River Buffalo	Mediterranean	MALE	ADULT	Blood/immune	PAIRED	River Buffalo	Illumina HiSeq 2500	2667265	1932849	72.47
ERR2354348	PRJEB25226	SAMEA103886409	submandibular lymph node	normal	River Buffalo	Mediterranean	MALE	ADULT	Blood/immune	PAIRED	River Buffalo	Illumina HiSeq 2500	2499332	1821101	72.86
ERR2354349	PRJEB25226	SAMEA103886409	submandibular lymph node	normal	River Buffalo	Mediterranean	MALE	ADULT	Blood/immune	PAIRED	River Buffalo	Illumina HiSeq 2500	2556792	1848695	72.31
ERR2354350	PRJEB25226	SAMEA103886409	submandibular lymph node	normal	River Buffalo	Mediterranean	MALE	ADULT	Blood/immune	PAIRED	River Buffalo	Illumina HiSeq 2500	2484927	1813786	72.99
ERR2354351	PRJEB25226	SAMEA103886409	submandibular lymph node	normal	River Buffalo	Mediterranean	MALE	ADULT	Blood/immune	PAIRED	River Buffalo	Illumina HiSeq 2500	2047228	1587421	77.54
ERR2354352	PRJEB25226	SAMEA103886409	submandibular lymph node	normal	River Buffalo	Mediterranean	MALE	ADULT	Blood/immune	PAIRED	River Buffalo	Illumina HiSeq 2500	2115340	1636564	77.37
ERR2354353	PRJEB25226	SAMEA103886409	submandibular lymph node	normal	River Buffalo	Mediterranean	MALE	ADULT	Blood/immune	PAIRED	River Buffalo	Illumina HiSeq 2500	2371247	1753342	73.94
ERR2354354	PRJEB25226	SAMEA103886409	submandibular lymph node	normal	River Buffalo	Mediterranean	MALE	ADULT	Blood/immune	PAIRED	River Buffalo	Illumina HiSeq 2500	2552140	1862106	72.96
ERR2354355	PRJEB25226	SAMEA103886409	submandibular lymph node	normal	River Buffalo	Mediterranean	MALE	ADULT	Blood/immune	PAIRED	River Buffalo	Illumina HiSeq 2500	2591482	1877363	72.44
ERR2354356	PRJEB25226	SAMEA103886507	spleen	normal	River Buffalo	Mediterranean	MALE	ADULT	Blood/immune	PAIRED	River Buffalo	Illumina HiSeq 2500	2707953	1665701	61.51
ERR2354357	PRJEB25226	SAMEA103886507	spleen	normal	River Buffalo	Mediterranean	MALE	ADULT	Blood/immune	PAIRED	River Buffalo	Illumina HiSeq 2500	2217268	1455764	65.66
ERR2354358	PRJEB25226	SAMEA103886507	spleen	normal	River Buffalo	Mediterranean	MALE	ADULT	Blood/immune	PAIRED	River Buffalo	Illumina HiSeq 2500	2464578	1550245	62.9
ERR2354359	PRJEB25226	SAMEA103886507	spleen	normal	River Buffalo	Mediterranean	MALE	ADULT	Blood/immune	PAIRED	River Buffalo	Illumina HiSeq 2500	2142531	1410413	65.83
ERR2354360	PRJEB25226	SAMEA103886507	spleen	normal	River Buffalo	Mediterranean	MALE	ADULT	Blood/immune	PAIRED	River Buffalo	Illumina HiSeq 2500	2859230	1744819	61.02
ERR2354361	PRJEB25226	SAMEA103886507	spleen	normal	River Buffalo	Mediterranean	MALE	ADULT	Blood/immune	PAIRED	River Buffalo	Illumina HiSeq 2500	2710202	1653219	61
ERR2354362	PRJEB25226	SAMEA103886507	spleen	normal	River Buffalo	Mediterranean	MALE	ADULT	Blood/immune	PAIRED	River Buffalo	Illumina HiSeq 2500	2678878	1651004	61.63
ERR2354363	PRJEB25226	SAMEA103886507	spleen	normal	River Buffalo	Mediterranean	MALE	ADULT	Blood/immune	PAIRED	River Buffalo	Illumina HiSeq 2500	2778339	1697147	61.08
ERR2354364	PRJEB25226	SAMEA103886507	spleen	normal	River Buffalo	Mediterranean	MALE	ADULT	Blood/immune	PAIRED	River Buffalo	Illumina HiSeq 2500	2665646	1641614	61.58
ERR2354365	PRJEB25226	SAMEA103887252	testis	normal	River Buffalo	Mediterranean	MALE	ADULT	Male_reproductive	PAIRED	River Buffalo	Illumina HiSeq 2500	4413278	3055782	69.24
ERR2354366	PRJEB25226	SAMEA103887252	testis	normal	River Buffalo	Mediterranean	MALE	ADULT	Male_reproductive	PAIRED	River Buffalo	Illumina HiSeq 2500	3199231	2263232	70.74
ERR2354367	PRJEB25226	SAMEA103887252	testis	normal	River Buffalo	Mediterranean	MALE	ADULT	Male_reproductive	PAIRED	River Buffalo	Illumina HiSeq 2500	4094583	2857789	69.79
ERR2354368	PRJEB25226	SAMEA103887252	testis	normal	River Buffalo	Mediterranean	MALE	ADULT	Male_reproductive	PAIRED	River Buffalo	Illumina HiSeq 2500	4252768	2934324	69
ERR2354369	PRJEB25226	SAMEA103887252	testis	normal	River Buffalo	Mediterranean	MALE	ADULT	Male_reproductive	PAIRED	River Buffalo	Illumina HiSeq 2500	3505314	2454404	70.02
ERR2354370	PRJEB25226	SAMEA103887252	testis	normal	River Buffalo	Mediterranean	MALE	ADULT	Male_reproductive	PAIRED	River Buffalo	Illumina HiSeq 2500	4185190	2893946	69.15
ERR2354371	PRJEB25226	SAMEA103887252	testis	normal	River Buffalo	Mediterranean	MALE	ADULT	Male_reproductive	PAIRED	River Buffalo	Illumina HiSeq 2500	3431259	2410357	70.25
ERR2354372	PRJEB25226	SAMEA103887252	testis	normal	River Buffalo	Mediterranean	MALE	ADULT	Male_reproductive	PAIRED	River Buffalo	Illumina HiSeq 2500	4058756	2826739	69.65
ERR2354373	PRJEB25226	SAMEA103887252	testis	normal	River Buffalo	Mediterranean	MALE	ADULT	Male_reproductive	PAIRED	River Buffalo	Illumina HiSeq 2500	3422796	2403542	70.22
ERR2354374	PRJEB25226	SAMEA103887252	testis	normal	River Buffalo	Mediterranean	MALE	ADULT	Male_reproductive	PAIRED	River Buffalo	Illumina HiSeq 2500	4265815	2943418	69
ERR2354375	PRJEB25226	SAMEA103887252	testis	normal	River Buffalo	Mediterranean	MALE	ADULT	Male_reproductive	PAIRED	River Buffalo	Illumina HiSeq 2500	4052617	2781555	68.64
ERR2354376	PRJEB25226	SAMEA103887252	testis	normal	River Buffalo	Mediterranean	MALE	ADULT	Male_reproductive	PAIRED	River Buffalo	Illumina HiSeq 2500	4162906	2871239	68.97
ERR2354377	PRJEB25226	SAMEA103887252	testis	normal	River Buffalo	Mediterranean	MALE	ADULT	Male_reproductive	PAIRED	River Buffalo	Illumina HiSeq 2500	3987063	2758426	69.18
ERR2354378	PRJEB25226	SAMEA103887252	testis	normal	River Buffalo	Mediterranean	MALE	ADULT	Male_reproductive	PAIRED	River Buffalo	Illumina HiSeq 2500	4446738	3066594	68.96
ERR2354379	PRJEB25226	SAMEA103887252	testis	normal	River Buffalo	Mediterranean	MALE	ADULT	Male_reproductive	PAIRED	River Buffalo	Illumina HiSeq 2500	3502591	2459315	70.21
ERR2354380	PRJEB25226	SAMEA103887252	testis	normal	River Buffalo	Mediterranean	MALE	ADULT	Male_reproductive	PAIRED	River Buffalo	Illumina HiSeq 2500	4318449	2981974	69.05
ERR2354381	PRJEB25226	SAMEA103887252	testis	normal	River Buffalo	Mediterranean	MALE	ADULT	Male_reproductive	PAIRED	River Buffalo	Illumina HiSeq 2500	4156907	2878989	69.26
ERR2354382	PRJEB25226	SAMEA103887252	testis	normal	River Buffalo	Mediterranean	MALE	ADULT	Male_reproductive	PAIRED	River Buffalo	Illumina HiSeq 2500	3530299	2469705	69.96
ERR2354383	PRJEB25226	SAMEA103887252	testis	normal	River Buffalo	Mediterranean	MALE	ADULT	Male_reproductive	PAIRED	River Buffalo	Illumina HiSeq 2500	3485852	2431927	69.77
ERR2354384	PRJEB25226	SAMEA103887252	testis	normal	River Buffalo	Mediterranean	MALE	ADULT	Male_reproductive	PAIRED	River Buffalo	Illumina HiSeq 2500	4490799	3059234	68.12
ERR2354385	PRJEB25226	SAMEA103887252	testis	normal	River Buffalo	Mediterranean	MALE	ADULT	Male_reproductive	PAIRED	River Buffalo	Illumina HiSeq 2500	4268691	2955477	69.24
ERR2354386	PRJEB25226	SAMEA103887252	testis	normal	River Buffalo	Mediterranean	MALE	ADULT	Male_reproductive	PAIRED	River Buffalo	Illumina HiSeq 2500	4312576	2974333	68.97
ERR2354387	PRJEB25226	SAMEA103887252	testis	normal	River Buffalo	Mediterranean	MALE	ADULT	Male_reproductive	PAIRED	River Buffalo	Illumina HiSeq 2500	4296164	2966865	69.06
ERR2354388	PRJEB25226	SAMEA103886542	thoracic part of esophagus	normal	River Buffalo	Mediterranean	MALE	ADULT	Alimentary canal	PAIRED	River Buffalo	Illumina HiSeq 2500	2317874	1603214	69.17
ERR2354389	PRJEB25226	SAMEA103886542	thoracic part of esophagus	normal	River Buffalo	Mediterranean	MALE	ADULT	Alimentary canal	PAIRED	River Buffalo	Illumina HiSeq 2500	2437744	1661106	68.14
ERR2354390	PRJEB25226	SAMEA103886542	thoracic part of esophagus	normal	River Buffalo	Mediterranean	MALE	ADULT	Alimentary canal	PAIRED	River Buffalo	Illumina HiSeq 2500	2452202	1668300	68.03
ERR2354391	PRJEB25226	SAMEA103886542	thoracic part of esophagus	normal	River Buffalo	Mediterranean	MALE	ADULT	Alimentary canal	PAIRED	River Buffalo	Illumina HiSeq 2500	2583651	1747588	67.64
ERR2354392	PRJEB25226	SAMEA103886542	thoracic part of esophagus	normal	River Buffalo	Mediterranean	MALE	ADULT	Alimentary canal	PAIRED	River Buffalo	Illumina HiSeq 2500	1965298	1427325	72.63
ERR2354393	PRJEB25226	SAMEA103886542	thoracic part of esophagus	normal	River Buffalo	Mediterranean	MALE	ADULT	Alimentary canal	PAIRED	River Buffalo	Illumina HiSeq 2500	2029132	1470836	72.49
ERR2354394	PRJEB25226	SAMEA103886542	thoracic part of esophagus	normal	River Buffalo	Mediterranean	MALE	ADULT	Alimentary canal	PAIRED	River Buffalo	Illumina HiSeq 2500	2467669	1667434	67.57
ERR2354395	PRJEB25226	SAMEA103886542	thoracic part of esophagus	normal	River Buffalo	Mediterranean	MALE	ADULT	Alimentary canal	PAIRED	River Buffalo	Illumina HiSeq 2500	2482335	1678139	67.6
ERR2354396	PRJEB25226	SAMEA103886542	thoracic part of esophagus	normal	River Buffalo	Mediterranean	MALE	ADULT	Alimentary canal	PAIRED	River Buffalo	Illumina HiSeq 2500	2500627	1705841	68.22
ERR2354397	PRJEB25226	SAMEA103886938	thyroid gland	normal	River Buffalo	Mediterranean	MALE	ADULT	Endocrine	PAIRED	River Buffalo	Illumina HiSeq 2500	2576922	1707786	66.27
ERR2354398	PRJEB25226	SAMEA103886938	thyroid gland	normal	River Buffalo	Mediterranean	MALE	ADULT	Endocrine	PAIRED	River Buffalo	Illumina HiSeq 2500	2531542	1661682	65.64
ERR2354399	PRJEB25226	SAMEA103886938	thyroid gland	normal	River Buffalo	Mediterranean	MALE	ADULT	Endocrine	PAIRED	River Buffalo	Illumina HiSeq 2500	2090619	1469019	70.27
ERR2354400	PRJEB25226	SAMEA103886938	thyroid gland	normal	River Buffalo	Mediterranean	MALE	ADULT	Endocrine	PAIRED	River Buffalo	Illumina HiSeq 2500	2513758	1647426	65.54
ERR2354401	PRJEB25226	SAMEA103886938	thyroid gland	normal	River Buffalo	Mediterranean	MALE	ADULT	Endocrine	PAIRED	River Buffalo	Illumina HiSeq 2500	2497452	1655728	66.3
ERR2354402	PRJEB25226	SAMEA103886938	thyroid gland	normal	River Buffalo	Mediterranean	MALE	ADULT	Endocrine	PAIRED	River Buffalo	Illumina HiSeq 2500	2609148	1711114	65.58
ERR2354403	PRJEB25226	SAMEA103886938	thyroid gland	normal	River Buffalo	Mediterranean	MALE	ADULT	Endocrine	PAIRED	River Buffalo	Illumina HiSeq 2500	2517305	1666722	66.21
ERR2354404	PRJEB25226	SAMEA103886938	thyroid gland	normal	River Buffalo	Mediterranean	MALE	ADULT	Endocrine	PAIRED	River Buffalo	Illumina HiSeq 2500	2394381	1598777	66.77
ERR2354405	PRJEB25226	SAMEA103886938	thyroid gland	normal	River Buffalo	Mediterranean	MALE	ADULT	Endocrine	PAIRED	River Buffalo	Illumina HiSeq 2500	2155329	1511719	70.14
ERR2354406	PRJEB25226	SAMEA103886553	thymus	normal	River Buffalo	Mediterranean	MALE	ADULT	Blood/immune	PAIRED	River Buffalo	Illumina HiSeq 2500	5734436	3865881	67.42
ERR2354407	PRJEB25226	SAMEA103886553	thymus	normal	River Buffalo	Mediterranean	MALE	ADULT	Blood/immune	PAIRED	River Buffalo	Illumina HiSeq 2500	4570162	3159927	69.14
ERR2354408	PRJEB25226	SAMEA103886553	thymus	normal	River Buffalo	Mediterranean	MALE	ADULT	Blood/immune	PAIRED	River Buffalo	Illumina HiSeq 2500	5281622	3609786	68.35
ERR2354409	PRJEB25226	SAMEA103886553	thymus	normal	River Buffalo	Mediterranean	MALE	ADULT	Blood/immune	PAIRED	River Buffalo	Illumina HiSeq 2500	5543810	3791248	68.39
ERR2354410	PRJEB25226	SAMEA103886553	thymus	normal	River Buffalo	Mediterranean	MALE	ADULT	Blood/immune	PAIRED	River Buffalo	Illumina HiSeq 2500	5428055	3705355	68.26
ERR2354411	PRJEB25226	SAMEA103886553	thymus	normal	River Buffalo	Mediterranean	MALE	ADULT	Blood/immune	PAIRED	River Buffalo	Illumina HiSeq 2500	4473304	3093726	69.16
ERR2354412	PRJEB25226	SAMEA103886553	thymus	normal	River Buffalo	Mediterranean	MALE	ADULT	Blood/immune	PAIRED	River Buffalo	Illumina HiSeq 2500	4609024	3172158	68.82
ERR2354413	PRJEB25226	SAMEA103886553	thymus	normal	River Buffalo	Mediterranean	MALE	ADULT	Blood/immune	PAIRED	River Buffalo	Illumina HiSeq 2500	5589841	3809132	68.14
ERR2354414	PRJEB25226	SAMEA103886553	thymus	normal	River Buffalo	Mediterranean	MALE	ADULT	Blood/immune	PAIRED	River Buffalo	Illumina HiSeq 2500	5083878	3475549	68.36
ERR2354415	PRJEB25226	SAMEA103886553	thymus	normal	River Buffalo	Mediterranean	MALE	ADULT	Blood/immune	PAIRED	River Buffalo	Illumina HiSeq 2500	5367771	3660326	68.19
ERR2354416	PRJEB25226	SAMEA103886553	thymus	normal	River Buffalo	Mediterranean	MALE	ADULT	Blood/immune	PAIRED	River Buffalo	Illumina HiSeq 2500	3970291	2762237	69.57
ERR2354417	PRJEB25226	SAMEA103886553	thymus	normal	River Buffalo	Mediterranean	MALE	ADULT	Blood/immune	PAIRED	River Buffalo	Illumina HiSeq 2500	5431557	3703659	68.19
ERR2354418	PRJEB25226	SAMEA103886553	thymus	normal	River Buffalo	Mediterranean	MALE	ADULT	Blood/immune	PAIRED	River Buffalo	Illumina HiSeq 2500	5303611	3617037	68.2
ERR2354419	PRJEB25226	SAMEA103886553	thymus	normal	River Buffalo	Mediterranean	MALE	ADULT	Blood/immune	PAIRED	River Buffalo	Illumina HiSeq 2500	5262301	3622526	68.84
ERR2354420	PRJEB25226	SAMEA103886553	thymus	normal	River Buffalo	Mediterranean	MALE	ADULT	Blood/immune	PAIRED	River Buffalo	Illumina HiSeq 2500	4554810	3124777	68.6
ERR2354421	PRJEB25226	SAMEA103886553	thymus	normal	River Buffalo	Mediterranean	MALE	ADULT	Blood/immune	PAIRED	River Buffalo	Illumina HiSeq 2500	4575310	3155849	68.98
ERR2354422	PRJEB25226	SAMEA103886553	thymus	normal	River Buffalo	Mediterranean	MALE	ADULT	Blood/immune	PAIRED	River Buffalo	Illumina HiSeq 2500	4457410	3081174	69.12
ERR2354423	PRJEB25226	SAMEA103886553	thymus	normal	River Buffalo	Mediterranean	MALE	ADULT	Blood/immune	PAIRED	River Buffalo	Illumina HiSeq 2500	5230324	3578848	68.42
ERR2354424	PRJEB25226	SAMEA103886553	thymus	normal	River Buffalo	Mediterranean	MALE	ADULT	Blood/immune	PAIRED	River Buffalo	Illumina HiSeq 2500	5398822	3685440	68.26
ERR2354425	PRJEB25226	SAMEA103886553	thymus	normal	River Buffalo	Mediterranean	MALE	ADULT	Blood/immune	PAIRED	River Buffalo	Illumina HiSeq 2500	5381423	3680060	68.38
ERR2354426	PRJEB25226	SAMEA103886553	thymus	normal	River Buffalo	Mediterranean	MALE	ADULT	Blood/immune	PAIRED	River Buffalo	Illumina HiSeq 2500	5357800	3653730	68.19
ERR2354427	PRJEB25226	SAMEA103886553	thymus	normal	River Buffalo	Mediterranean	MALE	ADULT	Blood/immune	PAIRED	River Buffalo	Illumina HiSeq 2500	5072974	3439282	67.8
ERR2354428	PRJEB25226	SAMEA103886553	thymus	normal	River Buffalo	Mediterranean	MALE	ADULT	Blood/immune	PAIRED	River Buffalo	Illumina HiSeq 2500	5319774	3671086	69.01
ERR2354429	PRJEB25226	SAMEA103886443	abomasum	normal	River Buffalo	Pandharpuri	FEMALE	ADULT	Alimentary canal	PAIRED	River Buffalo	Illumina HiSeq 2500	2454768	1674589	68.22
ERR2354430	PRJEB25226	SAMEA103886443	abomasum	normal	River Buffalo	Pandharpuri	FEMALE	ADULT	Alimentary canal	PAIRED	River Buffalo	Illumina HiSeq 2500	2459720	1708224	69.45
ERR2354431	PRJEB25226	SAMEA103886443	abomasum	normal	River Buffalo	Pandharpuri	FEMALE	ADULT	Alimentary canal	PAIRED	River Buffalo	Illumina HiSeq 2500	2033686	1501635	73.84
ERR2354432	PRJEB25226	SAMEA103886443	abomasum	normal	River Buffalo	Pandharpuri	FEMALE	ADULT	Alimentary canal	PAIRED	River Buffalo	Illumina HiSeq 2500	2477046	1718228	69.37
ERR2354433	PRJEB25226	SAMEA103886443	abomasum	normal	River Buffalo	Pandharpuri	FEMALE	ADULT	Alimentary canal	PAIRED	River Buffalo	Illumina HiSeq 2500	2570615	1755175	68.28
ERR2354434	PRJEB25226	SAMEA103886443	abomasum	normal	River Buffalo	Pandharpuri	FEMALE	ADULT	Alimentary canal	PAIRED	River Buffalo	Illumina HiSeq 2500	2459797	1713145	69.65
ERR2354435	PRJEB25226	SAMEA103886443	abomasum	normal	River Buffalo	Pandharpuri	FEMALE	ADULT	Alimentary canal	PAIRED	River Buffalo	Illumina HiSeq 2500	2102826	1550504	73.73
ERR2354436	PRJEB25226	SAMEA103886443	abomasum	normal	River Buffalo	Pandharpuri	FEMALE	ADULT	Alimentary canal	PAIRED	River Buffalo	Illumina HiSeq 2500	2469079	1690604	68.47
ERR2354437	PRJEB25226	SAMEA103886443	abomasum	normal	River Buffalo	Pandharpuri	FEMALE	ADULT	Alimentary canal	PAIRED	River Buffalo	Illumina HiSeq 2500	2540008	1760151	69.3
ERR2354438	PRJEB25226	SAMEA103886752	adrenal gland	normal	River Buffalo	Pandharpuri	FEMALE	ADULT	Endocrine	PAIRED	River Buffalo	Illumina HiSeq 2500	2398787	1528701	63.73
ERR2354439	PRJEB25226	SAMEA103886752	adrenal gland	normal	River Buffalo	Pandharpuri	FEMALE	ADULT	Endocrine	PAIRED	River Buffalo	Illumina HiSeq 2500	2390672	1526934	63.87
ERR2354440	PRJEB25226	SAMEA103886752	adrenal gland	normal	River Buffalo	Pandharpuri	FEMALE	ADULT	Endocrine	PAIRED	River Buffalo	Illumina HiSeq 2500	2447198	1562040	63.83
ERR2354441	PRJEB25226	SAMEA103886752	adrenal gland	normal	River Buffalo	Pandharpuri	FEMALE	ADULT	Endocrine	PAIRED	River Buffalo	Illumina HiSeq 2500	2270376	1480218	65.2
ERR2354442	PRJEB25226	SAMEA103886752	adrenal gland	normal	River Buffalo	Pandharpuri	FEMALE	ADULT	Endocrine	PAIRED	River Buffalo	Illumina HiSeq 2500	1990217	1343087	67.48
ERR2354443	PRJEB25226	SAMEA103886752	adrenal gland	normal	River Buffalo	Pandharpuri	FEMALE	ADULT	Endocrine	PAIRED	River Buffalo	Illumina HiSeq 2500	2052698	1382446	67.35
ERR2354444	PRJEB25226	SAMEA103886752	adrenal gland	normal	River Buffalo	Pandharpuri	FEMALE	ADULT	Endocrine	PAIRED	River Buffalo	Illumina HiSeq 2500	2452021	1550594	63.24
ERR2354445	PRJEB25226	SAMEA103886752	adrenal gland	normal	River Buffalo	Pandharpuri	FEMALE	ADULT	Endocrine	PAIRED	River Buffalo	Illumina HiSeq 2500	2488862	1575465	63.3
ERR2354446	PRJEB25226	SAMEA103886752	adrenal gland	normal	River Buffalo	Pandharpuri	FEMALE	ADULT	Endocrine	PAIRED	River Buffalo	Illumina HiSeq 2500	2560431	1622572	63.37
ERR2354456	PRJEB25226	SAMEA103886434	descending colon	normal	River Buffalo	Pandharpuri	FEMALE	ADULT	Alimentary canal	PAIRED	River Buffalo	Illumina HiSeq 2500	2614830	1719202	65.75
ERR2354457	PRJEB25226	SAMEA103886434	descending colon	normal	River Buffalo	Pandharpuri	FEMALE	ADULT	Alimentary canal	PAIRED	River Buffalo	Illumina HiSeq 2500	2538045	1669605	65.78
ERR2354458	PRJEB25226	SAMEA103886434	descending colon	normal	River Buffalo	Pandharpuri	FEMALE	ADULT	Alimentary canal	PAIRED	River Buffalo	Illumina HiSeq 2500	2488258	1635526	65.73
ERR2354459	PRJEB25226	SAMEA103886434	descending colon	normal	River Buffalo	Pandharpuri	FEMALE	ADULT	Alimentary canal	PAIRED	River Buffalo	Illumina HiSeq 2500	2040366	1436291	70.39
ERR2354460	PRJEB25226	SAMEA103886434	descending colon	normal	River Buffalo	Pandharpuri	FEMALE	ADULT	Alimentary canal	PAIRED	River Buffalo	Illumina HiSeq 2500	2480373	1642185	66.21
ERR2354461	PRJEB25226	SAMEA103886434	descending colon	normal	River Buffalo	Pandharpuri	FEMALE	ADULT	Alimentary canal	PAIRED	River Buffalo	Illumina HiSeq 2500	2442866	1618630	66.26
ERR2354462	PRJEB25226	SAMEA103886434	descending colon	normal	River Buffalo	Pandharpuri	FEMALE	ADULT	Alimentary canal	PAIRED	River Buffalo	Illumina HiSeq 2500	2282890	1543562	67.61
ERR2354463	PRJEB25226	SAMEA103886434	descending colon	normal	River Buffalo	Pandharpuri	FEMALE	ADULT	Alimentary canal	PAIRED	River Buffalo	Illumina HiSeq 2500	2433146	1614292	66.35
ERR2354464	PRJEB25226	SAMEA103886434	descending colon	normal	River Buffalo	Pandharpuri	FEMALE	ADULT	Alimentary canal	PAIRED	River Buffalo	Illumina HiSeq 2500	1973788	1391591	70.5
ERR2354465	PRJEB25226	SAMEA103887049	fallopian tube	normal	River Buffalo	Pandharpuri	FEMALE	ADULT	Female-Reproductive	PAIRED	River Buffalo	Illumina HiSeq 2500	2254641	1517400	67.3
ERR2354466	PRJEB25226	SAMEA103887049	fallopian tube	normal	River Buffalo	Pandharpuri	FEMALE	ADULT	Female-Reproductive	PAIRED	River Buffalo	Illumina HiSeq 2500	2439676	1629164	66.78
ERR2354467	PRJEB25226	SAMEA103887049	fallopian tube	normal	River Buffalo	Pandharpuri	FEMALE	ADULT	Female-Reproductive	PAIRED	River Buffalo	Illumina HiSeq 2500	1872491	1343221	71.73
ERR2354468	PRJEB25226	SAMEA103887049	fallopian tube	normal	River Buffalo	Pandharpuri	FEMALE	ADULT	Female-Reproductive	PAIRED	River Buffalo	Illumina HiSeq 2500	2361934	1579615	66.88
ERR2354469	PRJEB25226	SAMEA103887049	fallopian tube	normal	River Buffalo	Pandharpuri	FEMALE	ADULT	Female-Reproductive	PAIRED	River Buffalo	Illumina HiSeq 2500	2276570	1528768	67.15
ERR2354470	PRJEB25226	SAMEA103887049	fallopian tube	normal	River Buffalo	Pandharpuri	FEMALE	ADULT	Female-Reproductive	PAIRED	River Buffalo	Illumina HiSeq 2500	1930795	1381158	71.53
ERR2354471	PRJEB25226	SAMEA103887049	fallopian tube	normal	River Buffalo	Pandharpuri	FEMALE	ADULT	Female-Reproductive	PAIRED	River Buffalo	Illumina HiSeq 2500	2325124	1550348	66.68
ERR2354472	PRJEB25226	SAMEA103887049	fallopian tube	normal	River Buffalo	Pandharpuri	FEMALE	ADULT	Female-Reproductive	PAIRED	River Buffalo	Illumina HiSeq 2500	2167189	1485584	68.55
ERR2354473	PRJEB25226	SAMEA103887049	fallopian tube	normal	River Buffalo	Pandharpuri	FEMALE	ADULT	Female-Reproductive	PAIRED	River Buffalo	Illumina HiSeq 2500	2348981	1583693	67.42
ERR2354474	PRJEB25226	SAMEA103886741	ileum	normal	River Buffalo	Pandharpuri	FEMALE	ADULT	Alimentary canal	PAIRED	River Buffalo	Illumina HiSeq 2500	6102521	3837598	62.89
ERR2354475	PRJEB25226	SAMEA103886741	ileum	normal	River Buffalo	Pandharpuri	FEMALE	ADULT	Alimentary canal	PAIRED	River Buffalo	Illumina HiSeq 2500	5123376	3200337	62.47
ERR2354476	PRJEB25226	SAMEA103886741	ileum	normal	River Buffalo	Pandharpuri	FEMALE	ADULT	Alimentary canal	PAIRED	River Buffalo	Illumina HiSeq 2500	4709757	3019781	64.12
ERR2354477	PRJEB25226	SAMEA103886741	ileum	normal	River Buffalo	Pandharpuri	FEMALE	ADULT	Alimentary canal	PAIRED	River Buffalo	Illumina HiSeq 2500	6095769	3837201	62.95
ERR2354478	PRJEB25226	SAMEA103886741	ileum	normal	River Buffalo	Pandharpuri	FEMALE	ADULT	Alimentary canal	PAIRED	River Buffalo	Illumina HiSeq 2500	6376711	4006862	62.84
ERR2354479	PRJEB25226	SAMEA103886741	ileum	normal	River Buffalo	Pandharpuri	FEMALE	ADULT	Alimentary canal	PAIRED	River Buffalo	Illumina HiSeq 2500	5957856	3748873	62.92
ERR2354480	PRJEB25226	SAMEA103886741	ileum	normal	River Buffalo	Pandharpuri	FEMALE	ADULT	Alimentary canal	PAIRED	River Buffalo	Illumina HiSeq 2500	5961048	3730180	62.58
ERR2354481	PRJEB25226	SAMEA103886741	ileum	normal	River Buffalo	Pandharpuri	FEMALE	ADULT	Alimentary canal	PAIRED	River Buffalo	Illumina HiSeq 2500	5206880	3287866	63.14
ERR2354482	PRJEB25226	SAMEA103886741	ileum	normal	River Buffalo	Pandharpuri	FEMALE	ADULT	Alimentary canal	PAIRED	River Buffalo	Illumina HiSeq 2500	5085504	3223688	63.39
ERR2354483	PRJEB25226	SAMEA103886741	ileum	normal	River Buffalo	Pandharpuri	FEMALE	ADULT	Alimentary canal	PAIRED	River Buffalo	Illumina HiSeq 2500	6330324	3994530	63.1
ERR2354484	PRJEB25226	SAMEA103886741	ileum	normal	River Buffalo	Pandharpuri	FEMALE	ADULT	Alimentary canal	PAIRED	River Buffalo	Illumina HiSeq 2500	5827344	3673564	63.04
ERR2354485	PRJEB25226	SAMEA103886741	ileum	normal	River Buffalo	Pandharpuri	FEMALE	ADULT	Alimentary canal	PAIRED	River Buffalo	Illumina HiSeq 2500	6410711	3986467	62.18
ERR2354486	PRJEB25226	SAMEA103886741	ileum	normal	River Buffalo	Pandharpuri	FEMALE	ADULT	Alimentary canal	PAIRED	River Buffalo	Illumina HiSeq 2500	6096676	3846559	63.09
ERR2354487	PRJEB25226	SAMEA103886741	ileum	normal	River Buffalo	Pandharpuri	FEMALE	ADULT	Alimentary canal	PAIRED	River Buffalo	Illumina HiSeq 2500	6161055	3882001	63.01
ERR2354488	PRJEB25226	SAMEA103886741	ileum	normal	River Buffalo	Pandharpuri	FEMALE	ADULT	Alimentary canal	PAIRED	River Buffalo	Illumina HiSeq 2500	5959424	3764998	63.18
ERR2354489	PRJEB25226	SAMEA103886741	ileum	normal	River Buffalo	Pandharpuri	FEMALE	ADULT	Alimentary canal	PAIRED	River Buffalo	Illumina HiSeq 2500	5176610	3265574	63.08
ERR2354490	PRJEB25226	SAMEA103886741	ileum	normal	River Buffalo	Pandharpuri	FEMALE	ADULT	Alimentary canal	PAIRED	River Buffalo	Illumina HiSeq 2500	6016501	3790523	63
ERR2354491	PRJEB25226	SAMEA103886741	ileum	normal	River Buffalo	Pandharpuri	FEMALE	ADULT	Alimentary canal	PAIRED	River Buffalo	Illumina HiSeq 2500	5094101	3228308	63.37
ERR2354492	PRJEB25226	SAMEA103886741	ileum	normal	River Buffalo	Pandharpuri	FEMALE	ADULT	Alimentary canal	PAIRED	River Buffalo	Illumina HiSeq 2500	5737949	3620100	63.09
ERR2354493	PRJEB25226	SAMEA103886741	ileum	normal	River Buffalo	Pandharpuri	FEMALE	ADULT	Alimentary canal	PAIRED	River Buffalo	Illumina HiSeq 2500	5223655	3290167	62.99
ERR2354494	PRJEB25226	SAMEA103886741	ileum	normal	River Buffalo	Pandharpuri	FEMALE	ADULT	Alimentary canal	PAIRED	River Buffalo	Illumina HiSeq 2500	6177015	3887810	62.94
ERR2354495	PRJEB25226	SAMEA103886741	ileum	normal	River Buffalo	Pandharpuri	FEMALE	ADULT	Alimentary canal	PAIRED	River Buffalo	Illumina HiSeq 2500	6228622	3915332	62.86
ERR2354496	PRJEB25226	SAMEA103886741	ileum	normal	River Buffalo	Pandharpuri	FEMALE	ADULT	Alimentary canal	PAIRED	River Buffalo	Illumina HiSeq 2500	5912725	3749218	63.41
ERR2354497	PRJEB25226	SAMEA103886459	renal medulla	normal	River Buffalo	Pandharpuri	FEMALE	ADULT	Kidney	PAIRED	River Buffalo	Illumina HiSeq 2500	4411195	2614046	59.26
ERR2354498	PRJEB25226	SAMEA103886459	renal medulla	normal	River Buffalo	Pandharpuri	FEMALE	ADULT	Kidney	PAIRED	River Buffalo	Illumina HiSeq 2500	3835237	2294085	59.82
ERR2354499	PRJEB25226	SAMEA103886459	renal medulla	normal	River Buffalo	Pandharpuri	FEMALE	ADULT	Kidney	PAIRED	River Buffalo	Illumina HiSeq 2500	3390949	2058099	60.69
ERR2354500	PRJEB25226	SAMEA103886459	renal medulla	normal	River Buffalo	Pandharpuri	FEMALE	ADULT	Kidney	PAIRED	River Buffalo	Illumina HiSeq 2500	3810906	2260661	59.32
ERR2354501	PRJEB25226	SAMEA103886459	renal medulla	normal	River Buffalo	Pandharpuri	FEMALE	ADULT	Kidney	PAIRED	River Buffalo	Illumina HiSeq 2500	4336908	2579358	59.47
ERR2354502	PRJEB25226	SAMEA103886459	renal medulla	normal	River Buffalo	Pandharpuri	FEMALE	ADULT	Kidney	PAIRED	River Buffalo	Illumina HiSeq 2500	4347471	2573455	59.19
ERR2354503	PRJEB25226	SAMEA103886459	renal medulla	normal	River Buffalo	Pandharpuri	FEMALE	ADULT	Kidney	PAIRED	River Buffalo	Illumina HiSeq 2500	4640637	2743473	59.12
ERR2354504	PRJEB25226	SAMEA103886459	renal medulla	normal	River Buffalo	Pandharpuri	FEMALE	ADULT	Kidney	PAIRED	River Buffalo	Illumina HiSeq 2500	4183206	2481276	59.32
ERR2354505	PRJEB25226	SAMEA103886459	renal medulla	normal	River Buffalo	Pandharpuri	FEMALE	ADULT	Kidney	PAIRED	River Buffalo	Illumina HiSeq 2500	3837926	2298680	59.89
ERR2354506	PRJEB25226	SAMEA103886459	renal medulla	normal	River Buffalo	Pandharpuri	FEMALE	ADULT	Kidney	PAIRED	River Buffalo	Illumina HiSeq 2500	4472915	2648552	59.21
ERR2354507	PRJEB25226	SAMEA103886459	renal medulla	normal	River Buffalo	Pandharpuri	FEMALE	ADULT	Kidney	PAIRED	River Buffalo	Illumina HiSeq 2500	3858505	2303913	59.71
ERR2354508	PRJEB25226	SAMEA103886459	renal medulla	normal	River Buffalo	Pandharpuri	FEMALE	ADULT	Kidney	PAIRED	River Buffalo	Illumina HiSeq 2500	4423791	2606395	58.92
ERR2354509	PRJEB25226	SAMEA103886459	renal medulla	normal	River Buffalo	Pandharpuri	FEMALE	ADULT	Kidney	PAIRED	River Buffalo	Illumina HiSeq 2500	3735302	2240143	59.97
ERR2354510	PRJEB25226	SAMEA103886459	renal medulla	normal	River Buffalo	Pandharpuri	FEMALE	ADULT	Kidney	PAIRED	River Buffalo	Illumina HiSeq 2500	4460761	2640886	59.2
ERR2354511	PRJEB25226	SAMEA103886459	renal medulla	normal	River Buffalo	Pandharpuri	FEMALE	ADULT	Kidney	PAIRED	River Buffalo	Illumina HiSeq 2500	4459353	2647959	59.38
ERR2354512	PRJEB25226	SAMEA103886459	renal medulla	normal	River Buffalo	Pandharpuri	FEMALE	ADULT	Kidney	PAIRED	River Buffalo	Illumina HiSeq 2500	4300057	2555351	59.43
ERR2354513	PRJEB25226	SAMEA103886459	renal medulla	normal	River Buffalo	Pandharpuri	FEMALE	ADULT	Kidney	PAIRED	River Buffalo	Illumina HiSeq 2500	4609796	2739464	59.43
ERR2354514	PRJEB25226	SAMEA103886459	renal medulla	normal	River Buffalo	Pandharpuri	FEMALE	ADULT	Kidney	PAIRED	River Buffalo	Illumina HiSeq 2500	4696929	2741663	58.37
ERR2354515	PRJEB25226	SAMEA103886459	renal medulla	normal	River Buffalo	Pandharpuri	FEMALE	ADULT	Kidney	PAIRED	River Buffalo	Illumina HiSeq 2500	4446114	2631082	59.18
ERR2354516	PRJEB25226	SAMEA103886459	renal medulla	normal	River Buffalo	Pandharpuri	FEMALE	ADULT	Kidney	PAIRED	River Buffalo	Illumina HiSeq 2500	4336967	2594419	59.82
ERR2354517	PRJEB25226	SAMEA103886459	renal medulla	normal	River Buffalo	Pandharpuri	FEMALE	ADULT	Kidney	PAIRED	River Buffalo	Illumina HiSeq 2500	4495413	2660502	59.18
ERR2354518	PRJEB25226	SAMEA103886459	renal medulla	normal	River Buffalo	Pandharpuri	FEMALE	ADULT	Kidney	PAIRED	River Buffalo	Illumina HiSeq 2500	4524496	2678297	59.2
ERR2354519	PRJEB25226	SAMEA103886459	renal medulla	normal	River Buffalo	Pandharpuri	FEMALE	ADULT	Kidney	PAIRED	River Buffalo	Illumina HiSeq 2500	3741802	2247853	60.07
ERR2354520	PRJEB25226	SAMEA103886748	liver	normal	River Buffalo	Pandharpuri	FEMALE	ADULT	Endocrine	PAIRED	River Buffalo	Illumina HiSeq 2500	4718429	3083258	65.35
ERR2354521	PRJEB25226	SAMEA103886748	liver	normal	River Buffalo	Pandharpuri	FEMALE	ADULT	Endocrine	PAIRED	River Buffalo	Illumina HiSeq 2500	4246121	2776189	65.38
ERR2354522	PRJEB25226	SAMEA103886748	liver	normal	River Buffalo	Pandharpuri	FEMALE	ADULT	Endocrine	PAIRED	River Buffalo	Illumina HiSeq 2500	4657895	3018046	64.79
ERR2354523	PRJEB25226	SAMEA103886748	liver	normal	River Buffalo	Pandharpuri	FEMALE	ADULT	Endocrine	PAIRED	River Buffalo	Illumina HiSeq 2500	4114952	2700837	65.63
ERR2354524	PRJEB25226	SAMEA103886748	liver	normal	River Buffalo	Pandharpuri	FEMALE	ADULT	Endocrine	PAIRED	River Buffalo	Illumina HiSeq 2500	5008330	3234389	64.58
ERR2354525	PRJEB25226	SAMEA103886748	liver	normal	River Buffalo	Pandharpuri	FEMALE	ADULT	Endocrine	PAIRED	River Buffalo	Illumina HiSeq 2500	4702851	3021166	64.24
ERR2354526	PRJEB25226	SAMEA103886748	liver	normal	River Buffalo	Pandharpuri	FEMALE	ADULT	Endocrine	PAIRED	River Buffalo	Illumina HiSeq 2500	4192663	2730680	65.13
ERR2354527	PRJEB25226	SAMEA103886748	liver	normal	River Buffalo	Pandharpuri	FEMALE	ADULT	Endocrine	PAIRED	River Buffalo	Illumina HiSeq 2500	4945137	3194984	64.61
ERR2354528	PRJEB25226	SAMEA103886748	liver	normal	River Buffalo	Pandharpuri	FEMALE	ADULT	Endocrine	PAIRED	River Buffalo	Illumina HiSeq 2500	5234081	3338600	63.79
ERR2354529	PRJEB25226	SAMEA103886748	liver	normal	River Buffalo	Pandharpuri	FEMALE	ADULT	Endocrine	PAIRED	River Buffalo	Illumina HiSeq 2500	4768044	3123728	65.51
ERR2354530	PRJEB25226	SAMEA103886748	liver	normal	River Buffalo	Pandharpuri	FEMALE	ADULT	Endocrine	PAIRED	River Buffalo	Illumina HiSeq 2500	4120654	2705378	65.65
ERR2354531	PRJEB25226	SAMEA103886748	liver	normal	River Buffalo	Pandharpuri	FEMALE	ADULT	Endocrine	PAIRED	River Buffalo	Illumina HiSeq 2500	4930538	3184492	64.59
ERR2354532	PRJEB25226	SAMEA103886748	liver	normal	River Buffalo	Pandharpuri	FEMALE	ADULT	Endocrine	PAIRED	River Buffalo	Illumina HiSeq 2500	5117507	3319842	64.87
ERR2354533	PRJEB25226	SAMEA103886748	liver	normal	River Buffalo	Pandharpuri	FEMALE	ADULT	Endocrine	PAIRED	River Buffalo	Illumina HiSeq 2500	4991019	3226566	64.65
ERR2354534	PRJEB25226	SAMEA103886748	liver	normal	River Buffalo	Pandharpuri	FEMALE	ADULT	Endocrine	PAIRED	River Buffalo	Illumina HiSeq 2500	4858788	3147279	64.77
ERR2354535	PRJEB25226	SAMEA103886748	liver	normal	River Buffalo	Pandharpuri	FEMALE	ADULT	Endocrine	PAIRED	River Buffalo	Illumina HiSeq 2500	4223943	2765851	65.48
ERR2354536	PRJEB25226	SAMEA103886748	liver	normal	River Buffalo	Pandharpuri	FEMALE	ADULT	Endocrine	PAIRED	River Buffalo	Illumina HiSeq 2500	3735225	2474715	66.25
ERR2354537	PRJEB25226	SAMEA103886748	liver	normal	River Buffalo	Pandharpuri	FEMALE	ADULT	Endocrine	PAIRED	River Buffalo	Illumina HiSeq 2500	4945967	3206358	64.83
ERR2354538	PRJEB25226	SAMEA103886748	liver	normal	River Buffalo	Pandharpuri	FEMALE	ADULT	Endocrine	PAIRED	River Buffalo	Illumina HiSeq 2500	4218580	2769700	65.65
ERR2354539	PRJEB25226	SAMEA103886748	liver	normal	River Buffalo	Pandharpuri	FEMALE	ADULT	Endocrine	PAIRED	River Buffalo	Illumina HiSeq 2500	4842883	3128808	64.61
ERR2354540	PRJEB25226	SAMEA103886748	liver	normal	River Buffalo	Pandharpuri	FEMALE	ADULT	Endocrine	PAIRED	River Buffalo	Illumina HiSeq 2500	4977622	3220493	64.7
ERR2354541	PRJEB25226	SAMEA103886748	liver	normal	River Buffalo	Pandharpuri	FEMALE	ADULT	Endocrine	PAIRED	River Buffalo	Illumina HiSeq 2500	4814321	3122567	64.86
ERR2354542	PRJEB25226	SAMEA103886748	liver	normal	River Buffalo	Pandharpuri	FEMALE	ADULT	Endocrine	PAIRED	River Buffalo	Illumina HiSeq 2500	5150873	3324873	64.55
ERR2354543	PRJEB25226	SAMEA103886336	lung parenchyma	normal	River Buffalo	Pandharpuri	FEMALE	ADULT	Respiratory	PAIRED	River Buffalo	Illumina HiSeq 2500	4638089	2855796	61.57
ERR2354544	PRJEB25226	SAMEA103886336	lung parenchyma	normal	River Buffalo	Pandharpuri	FEMALE	ADULT	Respiratory	PAIRED	River Buffalo	Illumina HiSeq 2500	4514541	2768747	61.33
ERR2354545	PRJEB25226	SAMEA103886336	lung parenchyma	normal	River Buffalo	Pandharpuri	FEMALE	ADULT	Respiratory	PAIRED	River Buffalo	Illumina HiSeq 2500	3977970	2454098	61.69
ERR2354546	PRJEB25226	SAMEA103886336	lung parenchyma	normal	River Buffalo	Pandharpuri	FEMALE	ADULT	Respiratory	PAIRED	River Buffalo	Illumina HiSeq 2500	4000925	2483321	62.07
ERR2354547	PRJEB25226	SAMEA103886336	lung parenchyma	normal	River Buffalo	Pandharpuri	FEMALE	ADULT	Respiratory	PAIRED	River Buffalo	Illumina HiSeq 2500	4612590	2837229	61.51
ERR2354548	PRJEB25226	SAMEA103886336	lung parenchyma	normal	River Buffalo	Pandharpuri	FEMALE	ADULT	Respiratory	PAIRED	River Buffalo	Illumina HiSeq 2500	4670274	2870310	61.46
ERR2354549	PRJEB25226	SAMEA103886336	lung parenchyma	normal	River Buffalo	Pandharpuri	FEMALE	ADULT	Respiratory	PAIRED	River Buffalo	Illumina HiSeq 2500	3995709	2485059	62.19
ERR2354550	PRJEB25226	SAMEA103886336	lung parenchyma	normal	River Buffalo	Pandharpuri	FEMALE	ADULT	Respiratory	PAIRED	River Buffalo	Illumina HiSeq 2500	4460033	2757524	61.83
ERR2354551	PRJEB25226	SAMEA103886336	lung parenchyma	normal	River Buffalo	Pandharpuri	FEMALE	ADULT	Respiratory	PAIRED	River Buffalo	Illumina HiSeq 2500	4020850	2489954	61.93
ERR2354552	PRJEB25226	SAMEA103886336	lung parenchyma	normal	River Buffalo	Pandharpuri	FEMALE	ADULT	Respiratory	PAIRED	River Buffalo	Illumina HiSeq 2500	3896305	2427092	62.29
ERR2354553	PRJEB25226	SAMEA103886336	lung parenchyma	normal	River Buffalo	Pandharpuri	FEMALE	ADULT	Respiratory	PAIRED	River Buffalo	Illumina HiSeq 2500	3902646	2433258	62.35
ERR2354554	PRJEB25226	SAMEA103886336	lung parenchyma	normal	River Buffalo	Pandharpuri	FEMALE	ADULT	Respiratory	PAIRED	River Buffalo	Illumina HiSeq 2500	4815228	2959732	61.47
ERR2354555	PRJEB25226	SAMEA103886336	lung parenchyma	normal	River Buffalo	Pandharpuri	FEMALE	ADULT	Respiratory	PAIRED	River Buffalo	Illumina HiSeq 2500	4620963	2837278	61.4
ERR2354556	PRJEB25226	SAMEA103886336	lung parenchyma	normal	River Buffalo	Pandharpuri	FEMALE	ADULT	Respiratory	PAIRED	River Buffalo	Illumina HiSeq 2500	4497602	2775383	61.71
ERR2354557	PRJEB25226	SAMEA103886336	lung parenchyma	normal	River Buffalo	Pandharpuri	FEMALE	ADULT	Respiratory	PAIRED	River Buffalo	Illumina HiSeq 2500	4870818	2948444	60.53
ERR2354558	PRJEB25226	SAMEA103886336	lung parenchyma	normal	River Buffalo	Pandharpuri	FEMALE	ADULT	Respiratory	PAIRED	River Buffalo	Illumina HiSeq 2500	4492566	2790849	62.12
ERR2354559	PRJEB25226	SAMEA103886336	lung parenchyma	normal	River Buffalo	Pandharpuri	FEMALE	ADULT	Respiratory	PAIRED	River Buffalo	Illumina HiSeq 2500	4787840	2950769	61.63
ERR2354560	PRJEB25226	SAMEA103886336	lung parenchyma	normal	River Buffalo	Pandharpuri	FEMALE	ADULT	Respiratory	PAIRED	River Buffalo	Illumina HiSeq 2500	4673252	2871510	61.45
ERR2354561	PRJEB25226	SAMEA103886336	lung parenchyma	normal	River Buffalo	Pandharpuri	FEMALE	ADULT	Respiratory	PAIRED	River Buffalo	Illumina HiSeq 2500	4574031	2812857	61.5
ERR2354562	PRJEB25226	SAMEA103886336	lung parenchyma	normal	River Buffalo	Pandharpuri	FEMALE	ADULT	Respiratory	PAIRED	River Buffalo	Illumina HiSeq 2500	4339794	2671034	61.55
ERR2354563	PRJEB25226	SAMEA103886336	lung parenchyma	normal	River Buffalo	Pandharpuri	FEMALE	ADULT	Respiratory	PAIRED	River Buffalo	Illumina HiSeq 2500	3547353	2237962	63.09
ERR2354564	PRJEB25226	SAMEA103886336	lung parenchyma	normal	River Buffalo	Pandharpuri	FEMALE	ADULT	Respiratory	PAIRED	River Buffalo	Illumina HiSeq 2500	4608469	2815274	61.09
ERR2354565	PRJEB25226	SAMEA103886336	lung parenchyma	normal	River Buffalo	Pandharpuri	FEMALE	ADULT	Respiratory	PAIRED	River Buffalo	Illumina HiSeq 2500	4615254	2843117	61.6
ERR2354566	PRJEB25226	SAMEA103887145	heart	normal	River Buffalo	Pandharpuri	FEMALE	ADULT	Cardiovascular	PAIRED	River Buffalo	Illumina HiSeq 2500	4942475	3088070	62.48
ERR2354567	PRJEB25226	SAMEA103887145	heart	normal	River Buffalo	Pandharpuri	FEMALE	ADULT	Cardiovascular	PAIRED	River Buffalo	Illumina HiSeq 2500	5094901	3174778	62.31
ERR2354568	PRJEB25226	SAMEA103887145	heart	normal	River Buffalo	Pandharpuri	FEMALE	ADULT	Cardiovascular	PAIRED	River Buffalo	Illumina HiSeq 2500	4329049	2710948	62.62
ERR2354569	PRJEB25226	SAMEA103887145	heart	normal	River Buffalo	Pandharpuri	FEMALE	ADULT	Cardiovascular	PAIRED	River Buffalo	Illumina HiSeq 2500	5209110	3187135	61.18
ERR2354570	PRJEB25226	SAMEA103887145	heart	normal	River Buffalo	Pandharpuri	FEMALE	ADULT	Cardiovascular	PAIRED	River Buffalo	Illumina HiSeq 2500	4645165	2885643	62.12
ERR2354571	PRJEB25226	SAMEA103887145	heart	normal	River Buffalo	Pandharpuri	FEMALE	ADULT	Cardiovascular	PAIRED	River Buffalo	Illumina HiSeq 2500	4422993	2762982	62.47
ERR2354572	PRJEB25226	SAMEA103887145	heart	normal	River Buffalo	Pandharpuri	FEMALE	ADULT	Cardiovascular	PAIRED	River Buffalo	Illumina HiSeq 2500	4869081	3019487	62.01
ERR2354573	PRJEB25226	SAMEA103887145	heart	normal	River Buffalo	Pandharpuri	FEMALE	ADULT	Cardiovascular	PAIRED	River Buffalo	Illumina HiSeq 2500	4939376	3076296	62.28
ERR2354574	PRJEB25226	SAMEA103887145	heart	normal	River Buffalo	Pandharpuri	FEMALE	ADULT	Cardiovascular	PAIRED	River Buffalo	Illumina HiSeq 2500	4923817	3039718	61.73
ERR2354575	PRJEB25226	SAMEA103887145	heart	normal	River Buffalo	Pandharpuri	FEMALE	ADULT	Cardiovascular	PAIRED	River Buffalo	Illumina HiSeq 2500	3744263	2382299	63.63
ERR2354576	PRJEB25226	SAMEA103887145	heart	normal	River Buffalo	Pandharpuri	FEMALE	ADULT	Cardiovascular	PAIRED	River Buffalo	Illumina HiSeq 2500	4836631	2996010	61.94
ERR2354577	PRJEB25226	SAMEA103887145	heart	normal	River Buffalo	Pandharpuri	FEMALE	ADULT	Cardiovascular	PAIRED	River Buffalo	Illumina HiSeq 2500	4946818	3077266	62.21
ERR2354578	PRJEB25226	SAMEA103887145	heart	normal	River Buffalo	Pandharpuri	FEMALE	ADULT	Cardiovascular	PAIRED	River Buffalo	Illumina HiSeq 2500	5041094	3137490	62.24
ERR2354579	PRJEB25226	SAMEA103887145	heart	normal	River Buffalo	Pandharpuri	FEMALE	ADULT	Cardiovascular	PAIRED	River Buffalo	Illumina HiSeq 2500	4927861	3055533	62.01
ERR2354580	PRJEB25226	SAMEA103887145	heart	normal	River Buffalo	Pandharpuri	FEMALE	ADULT	Cardiovascular	PAIRED	River Buffalo	Illumina HiSeq 2500	5127208	3184597	62.11
ERR2354581	PRJEB25226	SAMEA103887145	heart	normal	River Buffalo	Pandharpuri	FEMALE	ADULT	Cardiovascular	PAIRED	River Buffalo	Illumina HiSeq 2500	4467387	2781600	62.26
ERR2354582	PRJEB25226	SAMEA103887145	heart	normal	River Buffalo	Pandharpuri	FEMALE	ADULT	Cardiovascular	PAIRED	River Buffalo	Illumina HiSeq 2500	4943298	3077959	62.27
ERR2354583	PRJEB25226	SAMEA103887145	heart	normal	River Buffalo	Pandharpuri	FEMALE	ADULT	Cardiovascular	PAIRED	River Buffalo	Illumina HiSeq 2500	4433209	2767806	62.43
ERR2354584	PRJEB25226	SAMEA103887145	heart	normal	River Buffalo	Pandharpuri	FEMALE	ADULT	Cardiovascular	PAIRED	River Buffalo	Illumina HiSeq 2500	4954299	3077256	62.11
ERR2354585	PRJEB25226	SAMEA103887145	heart	normal	River Buffalo	Pandharpuri	FEMALE	ADULT	Cardiovascular	PAIRED	River Buffalo	Illumina HiSeq 2500	4829608	3016403	62.46
ERR2354586	PRJEB25226	SAMEA103887145	heart	normal	River Buffalo	Pandharpuri	FEMALE	ADULT	Cardiovascular	PAIRED	River Buffalo	Illumina HiSeq 2500	4382468	2706734	61.76
ERR2354587	PRJEB25226	SAMEA103887145	heart	normal	River Buffalo	Pandharpuri	FEMALE	ADULT	Cardiovascular	PAIRED	River Buffalo	Illumina HiSeq 2500	4325110	2710108	62.66
ERR2354588	PRJEB25226	SAMEA103887145	heart	normal	River Buffalo	Pandharpuri	FEMALE	ADULT	Cardiovascular	PAIRED	River Buffalo	Illumina HiSeq 2500	4858996	3007562	61.9
ERR2354589	PRJEB25226	SAMEA103886740	mesenteric lymph node	normal	River Buffalo	Pandharpuri	FEMALE	ADULT	Blood/immune	PAIRED	River Buffalo	Illumina HiSeq 2500	2374170	1753396	73.85
ERR2354590	PRJEB25226	SAMEA103886740	mesenteric lymph node	normal	River Buffalo	Pandharpuri	FEMALE	ADULT	Blood/immune	PAIRED	River Buffalo	Illumina HiSeq 2500	2674954	1886687	70.53
ERR2354591	PRJEB25226	SAMEA103886740	mesenteric lymph node	normal	River Buffalo	Pandharpuri	FEMALE	ADULT	Blood/immune	PAIRED	River Buffalo	Illumina HiSeq 2500	2836525	1970282	69.46
ERR2354592	PRJEB25226	SAMEA103886740	mesenteric lymph node	normal	River Buffalo	Pandharpuri	FEMALE	ADULT	Blood/immune	PAIRED	River Buffalo	Illumina HiSeq 2500	3040952	2097112	68.96
ERR2354593	PRJEB25226	SAMEA103886740	mesenteric lymph node	normal	River Buffalo	Pandharpuri	FEMALE	ADULT	Blood/immune	PAIRED	River Buffalo	Illumina HiSeq 2500	2853415	1978393	69.33
ERR2354594	PRJEB25226	SAMEA103886740	mesenteric lymph node	normal	River Buffalo	Pandharpuri	FEMALE	ADULT	Blood/immune	PAIRED	River Buffalo	Illumina HiSeq 2500	2898747	1996590	68.88
ERR2354595	PRJEB25226	SAMEA103886740	mesenteric lymph node	normal	River Buffalo	Pandharpuri	FEMALE	ADULT	Blood/immune	PAIRED	River Buffalo	Illumina HiSeq 2500	2921168	2012590	68.9
ERR2354596	PRJEB25226	SAMEA103886740	mesenteric lymph node	normal	River Buffalo	Pandharpuri	FEMALE	ADULT	Blood/immune	PAIRED	River Buffalo	Illumina HiSeq 2500	2294700	1696392	73.93
ERR2354597	PRJEB25226	SAMEA103886740	mesenteric lymph node	normal	River Buffalo	Pandharpuri	FEMALE	ADULT	Blood/immune	PAIRED	River Buffalo	Illumina HiSeq 2500	2898410	2012139	69.42
ERR2354598	PRJEB25226	SAMEA103886839	omasum	normal	River Buffalo	Pandharpuri	FEMALE	ADULT	Alimentary canal	PAIRED	River Buffalo	Illumina HiSeq 2500	1966185	1329983	67.64
ERR2354599	PRJEB25226	SAMEA103886839	omasum	normal	River Buffalo	Pandharpuri	FEMALE	ADULT	Alimentary canal	PAIRED	River Buffalo	Illumina HiSeq 2500	1923881	1301191	67.63
ERR2354600	PRJEB25226	SAMEA103886839	omasum	normal	River Buffalo	Pandharpuri	FEMALE	ADULT	Alimentary canal	PAIRED	River Buffalo	Illumina HiSeq 2500	1922952	1287960	66.98
ERR2354601	PRJEB25226	SAMEA103886839	omasum	normal	River Buffalo	Pandharpuri	FEMALE	ADULT	Alimentary canal	PAIRED	River Buffalo	Illumina HiSeq 2500	1624055	1164979	71.73
ERR2354602	PRJEB25226	SAMEA103886839	omasum	normal	River Buffalo	Pandharpuri	FEMALE	ADULT	Alimentary canal	PAIRED	River Buffalo	Illumina HiSeq 2500	1942788	1304028	67.12
ERR2354603	PRJEB25226	SAMEA103886839	omasum	normal	River Buffalo	Pandharpuri	FEMALE	ADULT	Alimentary canal	PAIRED	River Buffalo	Illumina HiSeq 2500	1794316	1222078	68.11
ERR2354604	PRJEB25226	SAMEA103886839	omasum	normal	River Buffalo	Pandharpuri	FEMALE	ADULT	Alimentary canal	PAIRED	River Buffalo	Illumina HiSeq 2500	2007252	1345865	67.05
ERR2354605	PRJEB25226	SAMEA103886839	omasum	normal	River Buffalo	Pandharpuri	FEMALE	ADULT	Alimentary canal	PAIRED	River Buffalo	Illumina HiSeq 2500	1906932	1292274	67.77
ERR2354606	PRJEB25226	SAMEA103886839	omasum	normal	River Buffalo	Pandharpuri	FEMALE	ADULT	Alimentary canal	PAIRED	River Buffalo	Illumina HiSeq 2500	1575192	1131636	71.84
ERR2354607	PRJEB25226	SAMEA103887010	female gonad	normal	River Buffalo	Pandharpuri	FEMALE	ADULT	Female-Reproductive	PAIRED	River Buffalo	Illumina HiSeq 2500	5210716	3521064	67.57
ERR2354608	PRJEB25226	SAMEA103887010	female gonad	normal	River Buffalo	Pandharpuri	FEMALE	ADULT	Female-Reproductive	PAIRED	River Buffalo	Illumina HiSeq 2500	5038878	3439968	68.27
ERR2354609	PRJEB25226	SAMEA103887010	female gonad	normal	River Buffalo	Pandharpuri	FEMALE	ADULT	Female-Reproductive	PAIRED	River Buffalo	Illumina HiSeq 2500	4909146	3297669	67.17
ERR2354610	PRJEB25226	SAMEA103887010	female gonad	normal	River Buffalo	Pandharpuri	FEMALE	ADULT	Female-Reproductive	PAIRED	River Buffalo	Illumina HiSeq 2500	5128588	3474574	67.75
ERR2354611	PRJEB25226	SAMEA103887010	female gonad	normal	River Buffalo	Pandharpuri	FEMALE	ADULT	Female-Reproductive	PAIRED	River Buffalo	Illumina HiSeq 2500	4168306	2867812	68.8
ERR2354612	PRJEB25226	SAMEA103887010	female gonad	normal	River Buffalo	Pandharpuri	FEMALE	ADULT	Female-Reproductive	PAIRED	River Buffalo	Illumina HiSeq 2500	5265817	3560683	67.62
ERR2354613	PRJEB25226	SAMEA103887010	female gonad	normal	River Buffalo	Pandharpuri	FEMALE	ADULT	Female-Reproductive	PAIRED	River Buffalo	Illumina HiSeq 2500	4860604	3292244	67.73
ERR2354614	PRJEB25226	SAMEA103887010	female gonad	normal	River Buffalo	Pandharpuri	FEMALE	ADULT	Female-Reproductive	PAIRED	River Buffalo	Illumina HiSeq 2500	3825697	2649353	69.25
ERR2354615	PRJEB25226	SAMEA103887010	female gonad	normal	River Buffalo	Pandharpuri	FEMALE	ADULT	Female-Reproductive	PAIRED	River Buffalo	Illumina HiSeq 2500	4992883	3400977	68.12
ERR2354616	PRJEB25226	SAMEA103887010	female gonad	normal	River Buffalo	Pandharpuri	FEMALE	ADULT	Female-Reproductive	PAIRED	River Buffalo	Illumina HiSeq 2500	4262376	2911987	68.32
ERR2354617	PRJEB25226	SAMEA103887010	female gonad	normal	River Buffalo	Pandharpuri	FEMALE	ADULT	Female-Reproductive	PAIRED	River Buffalo	Illumina HiSeq 2500	4271794	2931922	68.63
ERR2354618	PRJEB25226	SAMEA103887010	female gonad	normal	River Buffalo	Pandharpuri	FEMALE	ADULT	Female-Reproductive	PAIRED	River Buffalo	Illumina HiSeq 2500	5247545	3549470	67.64
ERR2354619	PRJEB25226	SAMEA103887010	female gonad	normal	River Buffalo	Pandharpuri	FEMALE	ADULT	Female-Reproductive	PAIRED	River Buffalo	Illumina HiSeq 2500	5364067	3638714	67.83
ERR2354620	PRJEB25226	SAMEA103887010	female gonad	normal	River Buffalo	Pandharpuri	FEMALE	ADULT	Female-Reproductive	PAIRED	River Buffalo	Illumina HiSeq 2500	5487052	3663540	66.77
ERR2354621	PRJEB25226	SAMEA103887010	female gonad	normal	River Buffalo	Pandharpuri	FEMALE	ADULT	Female-Reproductive	PAIRED	River Buffalo	Illumina HiSeq 2500	4308924	2950416	68.47
ERR2354622	PRJEB25226	SAMEA103887010	female gonad	normal	River Buffalo	Pandharpuri	FEMALE	ADULT	Female-Reproductive	PAIRED	River Buffalo	Illumina HiSeq 2500	5076030	3430013	67.57
ERR2354623	PRJEB25226	SAMEA103887010	female gonad	normal	River Buffalo	Pandharpuri	FEMALE	ADULT	Female-Reproductive	PAIRED	River Buffalo	Illumina HiSeq 2500	5403721	3648290	67.51
ERR2354624	PRJEB25226	SAMEA103887010	female gonad	normal	River Buffalo	Pandharpuri	FEMALE	ADULT	Female-Reproductive	PAIRED	River Buffalo	Illumina HiSeq 2500	4274222	2940320	68.79
ERR2354625	PRJEB25226	SAMEA103887010	female gonad	normal	River Buffalo	Pandharpuri	FEMALE	ADULT	Female-Reproductive	PAIRED	River Buffalo	Illumina HiSeq 2500	5278590	3562741	67.49
ERR2354626	PRJEB25226	SAMEA103887010	female gonad	normal	River Buffalo	Pandharpuri	FEMALE	ADULT	Female-Reproductive	PAIRED	River Buffalo	Illumina HiSeq 2500	5094751	3454829	67.81
ERR2354627	PRJEB25226	SAMEA103887010	female gonad	normal	River Buffalo	Pandharpuri	FEMALE	ADULT	Female-Reproductive	PAIRED	River Buffalo	Illumina HiSeq 2500	5221820	3529688	67.59
ERR2354628	PRJEB25226	SAMEA103887010	female gonad	normal	River Buffalo	Pandharpuri	FEMALE	ADULT	Female-Reproductive	PAIRED	River Buffalo	Illumina HiSeq 2500	4187618	2882889	68.84
ERR2354629	PRJEB25226	SAMEA103887010	female gonad	normal	River Buffalo	Pandharpuri	FEMALE	ADULT	Female-Reproductive	PAIRED	River Buffalo	Illumina HiSeq 2500	5224057	3541057	67.78
ERR2354639	PRJEB25226	SAMEA103886588	pylorus	normal	River Buffalo	Pandharpuri	FEMALE	ADULT	other	PAIRED	River Buffalo	Illumina HiSeq 2500	2346779	1581614	67.4
ERR2354640	PRJEB25226	SAMEA103886588	pylorus	normal	River Buffalo	Pandharpuri	FEMALE	ADULT	other	PAIRED	River Buffalo	Illumina HiSeq 2500	2265725	1555903	68.67
ERR2354641	PRJEB25226	SAMEA103886588	pylorus	normal	River Buffalo	Pandharpuri	FEMALE	ADULT	other	PAIRED	River Buffalo	Illumina HiSeq 2500	2283951	1567435	68.63
ERR2354642	PRJEB25226	SAMEA103886588	pylorus	normal	River Buffalo	Pandharpuri	FEMALE	ADULT	other	PAIRED	River Buffalo	Illumina HiSeq 2500	1806742	1329220	73.57
ERR2354643	PRJEB25226	SAMEA103886588	pylorus	normal	River Buffalo	Pandharpuri	FEMALE	ADULT	other	PAIRED	River Buffalo	Illumina HiSeq 2500	2320852	1592167	68.6
ERR2354644	PRJEB25226	SAMEA103886588	pylorus	normal	River Buffalo	Pandharpuri	FEMALE	ADULT	other	PAIRED	River Buffalo	Illumina HiSeq 2500	2227116	1501282	67.41
ERR2354645	PRJEB25226	SAMEA103886588	pylorus	normal	River Buffalo	Pandharpuri	FEMALE	ADULT	other	PAIRED	River Buffalo	Illumina HiSeq 2500	2111235	1454383	68.89
ERR2354646	PRJEB25226	SAMEA103886588	pylorus	normal	River Buffalo	Pandharpuri	FEMALE	ADULT	other	PAIRED	River Buffalo	Illumina HiSeq 2500	2251757	1524293	67.69
ERR2354647	PRJEB25226	SAMEA103886588	pylorus	normal	River Buffalo	Pandharpuri	FEMALE	ADULT	other	PAIRED	River Buffalo	Illumina HiSeq 2500	1865946	1369307	73.38
ERR2354648	PRJEB25226	SAMEA103887115	right cardiac atrium	normal	River Buffalo	Pandharpuri	FEMALE	ADULT	Cardiovascular	PAIRED	River Buffalo	Illumina HiSeq 2500	2532434	1679500	66.32
ERR2354649	PRJEB25226	SAMEA103887115	right cardiac atrium	normal	River Buffalo	Pandharpuri	FEMALE	ADULT	Cardiovascular	PAIRED	River Buffalo	Illumina HiSeq 2500	2496160	1642171	65.79
ERR2354650	PRJEB25226	SAMEA103887115	right cardiac atrium	normal	River Buffalo	Pandharpuri	FEMALE	ADULT	Cardiovascular	PAIRED	River Buffalo	Illumina HiSeq 2500	2541523	1675693	65.93
ERR2354651	PRJEB25226	SAMEA103887115	right cardiac atrium	normal	River Buffalo	Pandharpuri	FEMALE	ADULT	Cardiovascular	PAIRED	River Buffalo	Illumina HiSeq 2500	2307342	1553698	67.34
ERR2354652	PRJEB25226	SAMEA103887115	right cardiac atrium	normal	River Buffalo	Pandharpuri	FEMALE	ADULT	Cardiovascular	PAIRED	River Buffalo	Illumina HiSeq 2500	2626066	1726848	65.76
ERR2354653	PRJEB25226	SAMEA103887115	right cardiac atrium	normal	River Buffalo	Pandharpuri	FEMALE	ADULT	Cardiovascular	PAIRED	River Buffalo	Illumina HiSeq 2500	2018477	1428094	70.75
ERR2354654	PRJEB25226	SAMEA103887115	right cardiac atrium	normal	River Buffalo	Pandharpuri	FEMALE	ADULT	Cardiovascular	PAIRED	River Buffalo	Illumina HiSeq 2500	2091506	1477028	70.62
ERR2354655	PRJEB25226	SAMEA103887115	right cardiac atrium	normal	River Buffalo	Pandharpuri	FEMALE	ADULT	Cardiovascular	PAIRED	River Buffalo	Illumina HiSeq 2500	2476306	1648787	66.58
ERR2354656	PRJEB25226	SAMEA103887115	right cardiac atrium	normal	River Buffalo	Pandharpuri	FEMALE	ADULT	Cardiovascular	PAIRED	River Buffalo	Illumina HiSeq 2500	2495235	1658717	66.48
ERR2354657	PRJEB25226	SAMEA103886667	rectum	normal	River Buffalo	Pandharpuri	FEMALE	ADULT	Alimentary canal	PAIRED	River Buffalo	Illumina HiSeq 2500	2324378	1673441	72
ERR2354658	PRJEB25226	SAMEA103886667	rectum	normal	River Buffalo	Pandharpuri	FEMALE	ADULT	Alimentary canal	PAIRED	River Buffalo	Illumina HiSeq 2500	2108295	1576631	74.78
ERR2354659	PRJEB25226	SAMEA103886667	rectum	normal	River Buffalo	Pandharpuri	FEMALE	ADULT	Alimentary canal	PAIRED	River Buffalo	Illumina HiSeq 2500	2471470	1752426	70.91
ERR2354660	PRJEB25226	SAMEA103886667	rectum	normal	River Buffalo	Pandharpuri	FEMALE	ADULT	Alimentary canal	PAIRED	River Buffalo	Illumina HiSeq 2500	2592336	1823606	70.35
ERR2354661	PRJEB25226	SAMEA103886667	rectum	normal	River Buffalo	Pandharpuri	FEMALE	ADULT	Alimentary canal	PAIRED	River Buffalo	Illumina HiSeq 2500	2538418	1784610	70.3
ERR2354662	PRJEB25226	SAMEA103886667	rectum	normal	River Buffalo	Pandharpuri	FEMALE	ADULT	Alimentary canal	PAIRED	River Buffalo	Illumina HiSeq 2500	2667770	1877861	70.39
ERR2354663	PRJEB25226	SAMEA103886667	rectum	normal	River Buffalo	Pandharpuri	FEMALE	ADULT	Alimentary canal	PAIRED	River Buffalo	Illumina HiSeq 2500	2529688	1792091	70.84
ERR2354664	PRJEB25226	SAMEA103886667	rectum	normal	River Buffalo	Pandharpuri	FEMALE	ADULT	Alimentary canal	PAIRED	River Buffalo	Illumina HiSeq 2500	2040964	1529932	74.96
ERR2354665	PRJEB25226	SAMEA103886667	rectum	normal	River Buffalo	Pandharpuri	FEMALE	ADULT	Alimentary canal	PAIRED	River Buffalo	Illumina HiSeq 2500	2482216	1757130	70.79
ERR2354666	PRJEB25226	SAMEA103886860	reticulum	normal	River Buffalo	Pandharpuri	FEMALE	ADULT	Alimentary canal	PAIRED	River Buffalo	Illumina HiSeq 2500	4136448	2643894	63.92
ERR2354667	PRJEB25226	SAMEA103886860	reticulum	normal	River Buffalo	Pandharpuri	FEMALE	ADULT	Alimentary canal	PAIRED	River Buffalo	Illumina HiSeq 2500	3814714	2532674	66.39
ERR2354668	PRJEB25226	SAMEA103886860	reticulum	normal	River Buffalo	Pandharpuri	FEMALE	ADULT	Alimentary canal	PAIRED	River Buffalo	Illumina HiSeq 2500	5227815	3563678	68.17
ERR2354669	PRJEB25226	SAMEA103886860	reticulum	normal	River Buffalo	Pandharpuri	FEMALE	ADULT	Alimentary canal	PAIRED	River Buffalo	Illumina HiSeq 2500	5209001	3282671	63.02
ERR2354670	PRJEB25226	SAMEA103886860	reticulum	normal	River Buffalo	Pandharpuri	FEMALE	ADULT	Alimentary canal	PAIRED	River Buffalo	Illumina HiSeq 2500	4964189	2674901	53.88
ERR2354671	PRJEB25226	SAMEA103886860	reticulum	normal	River Buffalo	Pandharpuri	FEMALE	ADULT	Alimentary canal	PAIRED	River Buffalo	Illumina HiSeq 2500	5026522	3561781	70.86
ERR2354672	PRJEB25226	SAMEA103886860	reticulum	normal	River Buffalo	Pandharpuri	FEMALE	ADULT	Alimentary canal	PAIRED	River Buffalo	Illumina HiSeq 2500	4903366	3203636	65.34
ERR2354673	PRJEB25226	SAMEA103886860	reticulum	normal	River Buffalo	Pandharpuri	FEMALE	ADULT	Alimentary canal	PAIRED	River Buffalo	Illumina HiSeq 2500	4785926	2985786	62.39
ERR2354674	PRJEB25226	SAMEA103886860	reticulum	normal	River Buffalo	Pandharpuri	FEMALE	ADULT	Alimentary canal	PAIRED	River Buffalo	Illumina HiSeq 2500	5019669	3271893	65.18
ERR2354675	PRJEB25226	SAMEA103886860	reticulum	normal	River Buffalo	Pandharpuri	FEMALE	ADULT	Alimentary canal	PAIRED	River Buffalo	Illumina HiSeq 2500	4891126	3381369	69.13
ERR2354676	PRJEB25226	SAMEA103886860	reticulum	normal	River Buffalo	Pandharpuri	FEMALE	ADULT	Alimentary canal	PAIRED	River Buffalo	Illumina HiSeq 2500	4708867	2945173	62.55
ERR2354677	PRJEB25226	SAMEA103886860	reticulum	normal	River Buffalo	Pandharpuri	FEMALE	ADULT	Alimentary canal	PAIRED	River Buffalo	Illumina HiSeq 2500	5084596	3173184	62.41
ERR2354678	PRJEB25226	SAMEA103886860	reticulum	normal	River Buffalo	Pandharpuri	FEMALE	ADULT	Alimentary canal	PAIRED	River Buffalo	Illumina HiSeq 2500	4897003	2916280	59.55
ERR2354679	PRJEB25226	SAMEA103886860	reticulum	normal	River Buffalo	Pandharpuri	FEMALE	ADULT	Alimentary canal	PAIRED	River Buffalo	Illumina HiSeq 2500	5046800	3225642	63.91
ERR2354680	PRJEB25226	SAMEA103886860	reticulum	normal	River Buffalo	Pandharpuri	FEMALE	ADULT	Alimentary canal	PAIRED	River Buffalo	Illumina HiSeq 2500	4115222	2742866	66.65
ERR2354681	PRJEB25226	SAMEA103886860	reticulum	normal	River Buffalo	Pandharpuri	FEMALE	ADULT	Alimentary canal	PAIRED	River Buffalo	Illumina HiSeq 2500	4035508	2686370	66.57
ERR2354682	PRJEB25226	SAMEA103886860	reticulum	normal	River Buffalo	Pandharpuri	FEMALE	ADULT	Alimentary canal	PAIRED	River Buffalo	Illumina HiSeq 2500	5065955	3424572	67.6
ERR2354683	PRJEB25226	SAMEA103886860	reticulum	normal	River Buffalo	Pandharpuri	FEMALE	ADULT	Alimentary canal	PAIRED	River Buffalo	Illumina HiSeq 2500	4034815	2527480	62.64
ERR2354684	PRJEB25226	SAMEA103886860	reticulum	normal	River Buffalo	Pandharpuri	FEMALE	ADULT	Alimentary canal	PAIRED	River Buffalo	Illumina HiSeq 2500	4162756	2916738	70.07
ERR2354685	PRJEB25226	SAMEA103886860	reticulum	normal	River Buffalo	Pandharpuri	FEMALE	ADULT	Alimentary canal	PAIRED	River Buffalo	Illumina HiSeq 2500	4135161	2826172	68.34
ERR2354686	PRJEB25226	SAMEA103886860	reticulum	normal	River Buffalo	Pandharpuri	FEMALE	ADULT	Alimentary canal	PAIRED	River Buffalo	Illumina HiSeq 2500	5321179	3217845	60.47
ERR2354687	PRJEB25226	SAMEA103886860	reticulum	normal	River Buffalo	Pandharpuri	FEMALE	ADULT	Alimentary canal	PAIRED	River Buffalo	Illumina HiSeq 2500	4822760	2964899	61.48
ERR2354688	PRJEB25226	SAMEA103886860	reticulum	normal	River Buffalo	Pandharpuri	FEMALE	ADULT	Alimentary canal	PAIRED	River Buffalo	Illumina HiSeq 2500	5004147	3258367	65.11
ERR2354689	PRJEB25226	SAMEA103886313	rumen	normal	River Buffalo	Pandharpuri	FEMALE	ADULT	Alimentary canal	PAIRED	River Buffalo	Illumina HiSeq 2500	2393833	1758391	73.46
ERR2354690	PRJEB25226	SAMEA103886313	rumen	normal	River Buffalo	Pandharpuri	FEMALE	ADULT	Alimentary canal	PAIRED	River Buffalo	Illumina HiSeq 2500	2597279	1881632	72.45
ERR2354691	PRJEB25226	SAMEA103886313	rumen	normal	River Buffalo	Pandharpuri	FEMALE	ADULT	Alimentary canal	PAIRED	River Buffalo	Illumina HiSeq 2500	2628871	1890901	71.93
ERR2354692	PRJEB25226	SAMEA103886313	rumen	normal	River Buffalo	Pandharpuri	FEMALE	ADULT	Alimentary canal	PAIRED	River Buffalo	Illumina HiSeq 2500	2590521	1858084	71.73
ERR2354693	PRJEB25226	SAMEA103886313	rumen	normal	River Buffalo	Pandharpuri	FEMALE	ADULT	Alimentary canal	PAIRED	River Buffalo	Illumina HiSeq 2500	2708777	1947652	71.9
ERR2354694	PRJEB25226	SAMEA103886313	rumen	normal	River Buffalo	Pandharpuri	FEMALE	ADULT	Alimentary canal	PAIRED	River Buffalo	Illumina HiSeq 2500	2087814	1610076	77.12
ERR2354695	PRJEB25226	SAMEA103886313	rumen	normal	River Buffalo	Pandharpuri	FEMALE	ADULT	Alimentary canal	PAIRED	River Buffalo	Illumina HiSeq 2500	2149696	1656230	77.04
ERR2354696	PRJEB25226	SAMEA103886313	rumen	normal	River Buffalo	Pandharpuri	FEMALE	ADULT	Alimentary canal	PAIRED	River Buffalo	Illumina HiSeq 2500	2536481	1835940	72.38
ERR2354697	PRJEB25226	SAMEA103886313	rumen	normal	River Buffalo	Pandharpuri	FEMALE	ADULT	Alimentary canal	PAIRED	River Buffalo	Illumina HiSeq 2500	2554051	1847936	72.35
ERR2354698	PRJEB25226	SAMEA103886736	heart	normal	River Buffalo	Pandharpuri	FEMALE	ADULT	Cardiovascular	PAIRED	River Buffalo	Illumina HiSeq 2500	2955321	2199901	74.44
ERR2354699	PRJEB25226	SAMEA103886736	heart	normal	River Buffalo	Pandharpuri	FEMALE	ADULT	Cardiovascular	PAIRED	River Buffalo	Illumina HiSeq 2500	2385362	1892172	79.32
ERR2354700	PRJEB25226	SAMEA103886736	heart	normal	River Buffalo	Pandharpuri	FEMALE	ADULT	Cardiovascular	PAIRED	River Buffalo	Illumina HiSeq 2500	2992721	2224199	74.32
ERR2354701	PRJEB25226	SAMEA103886736	heart	normal	River Buffalo	Pandharpuri	FEMALE	ADULT	Cardiovascular	PAIRED	River Buffalo	Illumina HiSeq 2500	3062067	2266853	74.03
ERR2354702	PRJEB25226	SAMEA103886736	heart	normal	River Buffalo	Pandharpuri	FEMALE	ADULT	Cardiovascular	PAIRED	River Buffalo	Illumina HiSeq 2500	2744818	2069178	75.38
ERR2354703	PRJEB25226	SAMEA103886736	heart	normal	River Buffalo	Pandharpuri	FEMALE	ADULT	Cardiovascular	PAIRED	River Buffalo	Illumina HiSeq 2500	2470253	1957987	79.26
ERR2354704	PRJEB25226	SAMEA103886736	heart	normal	River Buffalo	Pandharpuri	FEMALE	ADULT	Cardiovascular	PAIRED	River Buffalo	Illumina HiSeq 2500	3154124	2332987	73.97
ERR2354705	PRJEB25226	SAMEA103886736	heart	normal	River Buffalo	Pandharpuri	FEMALE	ADULT	Cardiovascular	PAIRED	River Buffalo	Illumina HiSeq 2500	2944961	2195207	74.54
ERR2354706	PRJEB25226	SAMEA103886736	heart	normal	River Buffalo	Pandharpuri	FEMALE	ADULT	Cardiovascular	PAIRED	River Buffalo	Illumina HiSeq 2500	2991503	2213463	73.99
ERR2354707	PRJEB25226	SAMEA103886403	thyroid gland	normal	River Buffalo	Pandharpuri	FEMALE	ADULT	Endocrine	PAIRED	River Buffalo	Illumina HiSeq 2500	2546635	1800567	70.7
ERR2354708	PRJEB25226	SAMEA103886403	thyroid gland	normal	River Buffalo	Pandharpuri	FEMALE	ADULT	Endocrine	PAIRED	River Buffalo	Illumina HiSeq 2500	2072575	1566516	75.58
ERR2354709	PRJEB25226	SAMEA103886403	thyroid gland	normal	River Buffalo	Pandharpuri	FEMALE	ADULT	Endocrine	PAIRED	River Buffalo	Illumina HiSeq 2500	2521911	1775885	70.42
ERR2354710	PRJEB25226	SAMEA103886403	thyroid gland	normal	River Buffalo	Pandharpuri	FEMALE	ADULT	Endocrine	PAIRED	River Buffalo	Illumina HiSeq 2500	2479681	1750872	70.61
ERR2354711	PRJEB25226	SAMEA103886403	thyroid gland	normal	River Buffalo	Pandharpuri	FEMALE	ADULT	Endocrine	PAIRED	River Buffalo	Illumina HiSeq 2500	2410564	1722436	71.45
ERR2354712	PRJEB25226	SAMEA103886403	thyroid gland	normal	River Buffalo	Pandharpuri	FEMALE	ADULT	Endocrine	PAIRED	River Buffalo	Illumina HiSeq 2500	2497715	1761815	70.54
ERR2354713	PRJEB25226	SAMEA103886403	thyroid gland	normal	River Buffalo	Pandharpuri	FEMALE	ADULT	Endocrine	PAIRED	River Buffalo	Illumina HiSeq 2500	2538605	1789880	70.51
ERR2354714	PRJEB25226	SAMEA103886403	thyroid gland	normal	River Buffalo	Pandharpuri	FEMALE	ADULT	Endocrine	PAIRED	River Buffalo	Illumina HiSeq 2500	2645169	1864233	70.48
ERR2354715	PRJEB25226	SAMEA103886403	thyroid gland	normal	River Buffalo	Pandharpuri	FEMALE	ADULT	Endocrine	PAIRED	River Buffalo	Illumina HiSeq 2500	2008039	1521513	75.77
ERR2354716	PRJEB25226	SAMEA103886363	abomasum	normal	River Buffalo	Pandharpuri	FEMALE	ADULT	Alimentary canal	PAIRED	River Buffalo	Illumina HiSeq 2500	2489512	1685031	67.69
ERR2354717	PRJEB25226	SAMEA103886363	abomasum	normal	River Buffalo	Pandharpuri	FEMALE	ADULT	Alimentary canal	PAIRED	River Buffalo	Illumina HiSeq 2500	2128715	1535258	72.12
ERR2354718	PRJEB25226	SAMEA103886363	abomasum	normal	River Buffalo	Pandharpuri	FEMALE	ADULT	Alimentary canal	PAIRED	River Buffalo	Illumina HiSeq 2500	2371049	1626645	68.6
ERR2354719	PRJEB25226	SAMEA103886363	abomasum	normal	River Buffalo	Pandharpuri	FEMALE	ADULT	Alimentary canal	PAIRED	River Buffalo	Illumina HiSeq 2500	2522973	1705279	67.59
ERR2354720	PRJEB25226	SAMEA103886363	abomasum	normal	River Buffalo	Pandharpuri	FEMALE	ADULT	Alimentary canal	PAIRED	River Buffalo	Illumina HiSeq 2500	2602801	1751722	67.3
ERR2354721	PRJEB25226	SAMEA103886363	abomasum	normal	River Buffalo	Pandharpuri	FEMALE	ADULT	Alimentary canal	PAIRED	River Buffalo	Illumina HiSeq 2500	2518965	1693910	67.25
ERR2354722	PRJEB25226	SAMEA103886363	abomasum	normal	River Buffalo	Pandharpuri	FEMALE	ADULT	Alimentary canal	PAIRED	River Buffalo	Illumina HiSeq 2500	2072617	1499751	72.36
ERR2354723	PRJEB25226	SAMEA103886363	abomasum	normal	River Buffalo	Pandharpuri	FEMALE	ADULT	Alimentary canal	PAIRED	River Buffalo	Illumina HiSeq 2500	2498632	1678101	67.16
ERR2354724	PRJEB25226	SAMEA103886363	abomasum	normal	River Buffalo	Pandharpuri	FEMALE	ADULT	Alimentary canal	PAIRED	River Buffalo	Illumina HiSeq 2500	2601005	1766508	67.92
ERR2354725	PRJEB25226	SAMEA103887227	adrenal gland	normal	River Buffalo	Pandharpuri	FEMALE	ADULT	Endocrine	PAIRED	River Buffalo	Illumina HiSeq 2500	2049223	1425893	69.58
ERR2354726	PRJEB25226	SAMEA103887227	adrenal gland	normal	River Buffalo	Pandharpuri	FEMALE	ADULT	Endocrine	PAIRED	River Buffalo	Illumina HiSeq 2500	2481795	1599189	64.44
ERR2354727	PRJEB25226	SAMEA103887227	adrenal gland	normal	River Buffalo	Pandharpuri	FEMALE	ADULT	Endocrine	PAIRED	River Buffalo	Illumina HiSeq 2500	2617125	1683940	64.34
ERR2354728	PRJEB25226	SAMEA103887227	adrenal gland	normal	River Buffalo	Pandharpuri	FEMALE	ADULT	Endocrine	PAIRED	River Buffalo	Illumina HiSeq 2500	2478567	1613621	65.1
ERR2354729	PRJEB25226	SAMEA103887227	adrenal gland	normal	River Buffalo	Pandharpuri	FEMALE	ADULT	Endocrine	PAIRED	River Buffalo	Illumina HiSeq 2500	1978175	1378266	69.67
ERR2354730	PRJEB25226	SAMEA103887227	adrenal gland	normal	River Buffalo	Pandharpuri	FEMALE	ADULT	Endocrine	PAIRED	River Buffalo	Illumina HiSeq 2500	2310818	1519104	65.74
ERR2354731	PRJEB25226	SAMEA103887227	adrenal gland	normal	River Buffalo	Pandharpuri	FEMALE	ADULT	Endocrine	PAIRED	River Buffalo	Illumina HiSeq 2500	2463505	1604577	65.13
ERR2354732	PRJEB25226	SAMEA103887227	adrenal gland	normal	River Buffalo	Pandharpuri	FEMALE	ADULT	Endocrine	PAIRED	River Buffalo	Illumina HiSeq 2500	2518501	1636228	64.97
ERR2354733	PRJEB25226	SAMEA103887227	adrenal gland	normal	River Buffalo	Pandharpuri	FEMALE	ADULT	Endocrine	PAIRED	River Buffalo	Illumina HiSeq 2500	2531756	1633620	64.53
ERR2354743	PRJEB25226	SAMEA103887119	jejunum	normal	River Buffalo	Pandharpuri	FEMALE	ADULT	Alimentary canal	PAIRED	River Buffalo	Illumina HiSeq 2500	2019890	1664253	82.39
ERR2354744	PRJEB25226	SAMEA103887119	jejunum	normal	River Buffalo	Pandharpuri	FEMALE	ADULT	Alimentary canal	PAIRED	River Buffalo	Illumina HiSeq 2500	2484757	1923117	77.4
ERR2354745	PRJEB25226	SAMEA103887119	jejunum	normal	River Buffalo	Pandharpuri	FEMALE	ADULT	Alimentary canal	PAIRED	River Buffalo	Illumina HiSeq 2500	2080434	1713147	82.35
ERR2354746	PRJEB25226	SAMEA103887119	jejunum	normal	River Buffalo	Pandharpuri	FEMALE	ADULT	Alimentary canal	PAIRED	River Buffalo	Illumina HiSeq 2500	2524371	1955271	77.46
ERR2354747	PRJEB25226	SAMEA103887119	jejunum	normal	River Buffalo	Pandharpuri	FEMALE	ADULT	Alimentary canal	PAIRED	River Buffalo	Illumina HiSeq 2500	2598815	2015428	77.55
ERR2354748	PRJEB25226	SAMEA103887119	jejunum	normal	River Buffalo	Pandharpuri	FEMALE	ADULT	Alimentary canal	PAIRED	River Buffalo	Illumina HiSeq 2500	2430208	1894012	77.94
ERR2354749	PRJEB25226	SAMEA103887119	jejunum	normal	River Buffalo	Pandharpuri	FEMALE	ADULT	Alimentary canal	PAIRED	River Buffalo	Illumina HiSeq 2500	2483992	1935375	77.91
ERR2354750	PRJEB25226	SAMEA103887119	jejunum	normal	River Buffalo	Pandharpuri	FEMALE	ADULT	Alimentary canal	PAIRED	River Buffalo	Illumina HiSeq 2500	2297905	1812599	78.88
ERR2354751	PRJEB25226	SAMEA103887119	jejunum	normal	River Buffalo	Pandharpuri	FEMALE	ADULT	Alimentary canal	PAIRED	River Buffalo	Illumina HiSeq 2500	2444055	1903916	77.9
ERR2354752	PRJEB25226	SAMEA103886349	cortex of kidney	normal	River Buffalo	Pandharpuri	FEMALE	ADULT	Kidney	PAIRED	River Buffalo	Illumina HiSeq 2500	2367800	1627526	68.74
ERR2354753	PRJEB25226	SAMEA103886349	cortex of kidney	normal	River Buffalo	Pandharpuri	FEMALE	ADULT	Kidney	PAIRED	River Buffalo	Illumina HiSeq 2500	2022194	1463819	72.39
ERR2354754	PRJEB25226	SAMEA103886349	cortex of kidney	normal	River Buffalo	Pandharpuri	FEMALE	ADULT	Kidney	PAIRED	River Buffalo	Illumina HiSeq 2500	2090514	1509173	72.19
ERR2354755	PRJEB25226	SAMEA103886349	cortex of kidney	normal	River Buffalo	Pandharpuri	FEMALE	ADULT	Kidney	PAIRED	River Buffalo	Illumina HiSeq 2500	2634852	1768869	67.13
ERR2354756	PRJEB25226	SAMEA103886349	cortex of kidney	normal	River Buffalo	Pandharpuri	FEMALE	ADULT	Kidney	PAIRED	River Buffalo	Illumina HiSeq 2500	2537284	1720828	67.82
ERR2354757	PRJEB25226	SAMEA103886349	cortex of kidney	normal	River Buffalo	Pandharpuri	FEMALE	ADULT	Kidney	PAIRED	River Buffalo	Illumina HiSeq 2500	2551781	1717295	67.3
ERR2354758	PRJEB25226	SAMEA103886349	cortex of kidney	normal	River Buffalo	Pandharpuri	FEMALE	ADULT	Kidney	PAIRED	River Buffalo	Illumina HiSeq 2500	2467276	1677979	68.01
ERR2354759	PRJEB25226	SAMEA103886349	cortex of kidney	normal	River Buffalo	Pandharpuri	FEMALE	ADULT	Kidney	PAIRED	River Buffalo	Illumina HiSeq 2500	2487913	1689297	67.9
ERR2354760	PRJEB25226	SAMEA103886349	cortex of kidney	normal	River Buffalo	Pandharpuri	FEMALE	ADULT	Kidney	PAIRED	River Buffalo	Illumina HiSeq 2500	2507352	1684881	67.2
ERR2354761	PRJEB25226	SAMEA103886311	renal medulla	normal	River Buffalo	Pandharpuri	FEMALE	ADULT	Kidney	PAIRED	River Buffalo	Illumina HiSeq 2500	4120756	2857887	69.35
ERR2354762	PRJEB25226	SAMEA103886311	renal medulla	normal	River Buffalo	Pandharpuri	FEMALE	ADULT	Kidney	PAIRED	River Buffalo	Illumina HiSeq 2500	5624359	3811426	67.77
ERR2354763	PRJEB25226	SAMEA103886311	renal medulla	normal	River Buffalo	Pandharpuri	FEMALE	ADULT	Kidney	PAIRED	River Buffalo	Illumina HiSeq 2500	5706051	3802271	66.64
ERR2354764	PRJEB25226	SAMEA103886311	renal medulla	normal	River Buffalo	Pandharpuri	FEMALE	ADULT	Kidney	PAIRED	River Buffalo	Illumina HiSeq 2500	5334042	144880	2.72
ERR2354765	PRJEB25226	SAMEA103886311	renal medulla	normal	River Buffalo	Pandharpuri	FEMALE	ADULT	Kidney	PAIRED	River Buffalo	Illumina HiSeq 2500	4533740	3114323	68.69
ERR2354766	PRJEB25226	SAMEA103886311	renal medulla	normal	River Buffalo	Pandharpuri	FEMALE	ADULT	Kidney	PAIRED	River Buffalo	Illumina HiSeq 2500	5658930	3814882	67.41
ERR2354767	PRJEB25226	SAMEA103886311	renal medulla	normal	River Buffalo	Pandharpuri	FEMALE	ADULT	Kidney	PAIRED	River Buffalo	Illumina HiSeq 2500	4525404	3106278	68.64
ERR2354768	PRJEB25226	SAMEA103886311	renal medulla	normal	River Buffalo	Pandharpuri	FEMALE	ADULT	Kidney	PAIRED	River Buffalo	Illumina HiSeq 2500	5400825	3652626	67.63
ERR2354769	PRJEB25226	SAMEA103886311	renal medulla	normal	River Buffalo	Pandharpuri	FEMALE	ADULT	Kidney	PAIRED	River Buffalo	Illumina HiSeq 2500	5255378	3577425	68.07
ERR2354770	PRJEB25226	SAMEA103886311	renal medulla	normal	River Buffalo	Pandharpuri	FEMALE	ADULT	Kidney	PAIRED	River Buffalo	Illumina HiSeq 2500	5476811	3707503	67.69
ERR2354771	PRJEB25226	SAMEA103886311	renal medulla	normal	River Buffalo	Pandharpuri	FEMALE	ADULT	Kidney	PAIRED	River Buffalo	Illumina HiSeq 2500	5077053	3437910	67.71
ERR2354772	PRJEB25226	SAMEA103886311	renal medulla	normal	River Buffalo	Pandharpuri	FEMALE	ADULT	Kidney	PAIRED	River Buffalo	Illumina HiSeq 2500	4617438	3149330	68.21
ERR2354773	PRJEB25226	SAMEA103886311	renal medulla	normal	River Buffalo	Pandharpuri	FEMALE	ADULT	Kidney	PAIRED	River Buffalo	Illumina HiSeq 2500	5471086	3694149	67.52
ERR2354774	PRJEB25226	SAMEA103886311	renal medulla	normal	River Buffalo	Pandharpuri	FEMALE	ADULT	Kidney	PAIRED	River Buffalo	Illumina HiSeq 2500	5488863	3706989	67.54
ERR2354775	PRJEB25226	SAMEA103886311	renal medulla	normal	River Buffalo	Pandharpuri	FEMALE	ADULT	Kidney	PAIRED	River Buffalo	Illumina HiSeq 2500	5540481	3734510	67.4
ERR2354776	PRJEB25226	SAMEA103886311	renal medulla	normal	River Buffalo	Pandharpuri	FEMALE	ADULT	Kidney	PAIRED	River Buffalo	Illumina HiSeq 2500	5205036	3529530	67.81
ERR2354777	PRJEB25226	SAMEA103886311	renal medulla	normal	River Buffalo	Pandharpuri	FEMALE	ADULT	Kidney	PAIRED	River Buffalo	Illumina HiSeq 2500	5286058	3567208	67.48
ERR2354778	PRJEB25226	SAMEA103886311	renal medulla	normal	River Buffalo	Pandharpuri	FEMALE	ADULT	Kidney	PAIRED	River Buffalo	Illumina HiSeq 2500	4633935	3182171	68.67
ERR2354779	PRJEB25226	SAMEA103886311	renal medulla	normal	River Buffalo	Pandharpuri	FEMALE	ADULT	Kidney	PAIRED	River Buffalo	Illumina HiSeq 2500	4644147	3180467	68.48
ERR2354780	PRJEB25226	SAMEA103886311	renal medulla	normal	River Buffalo	Pandharpuri	FEMALE	ADULT	Kidney	PAIRED	River Buffalo	Illumina HiSeq 2500	5505336	3717988	67.53
ERR2354781	PRJEB25226	SAMEA103886311	renal medulla	normal	River Buffalo	Pandharpuri	FEMALE	ADULT	Kidney	PAIRED	River Buffalo	Illumina HiSeq 2500	4677327	3198454	68.38
ERR2354782	PRJEB25226	SAMEA103886311	renal medulla	normal	River Buffalo	Pandharpuri	FEMALE	ADULT	Kidney	PAIRED	River Buffalo	Illumina HiSeq 2500	5462282	3690518	67.56
ERR2354783	PRJEB25226	SAMEA103886311	renal medulla	normal	River Buffalo	Pandharpuri	FEMALE	ADULT	Kidney	PAIRED	River Buffalo	Illumina HiSeq 2500	5325333	3574670	67.13
ERR2354784	PRJEB25226	SAMEA103887254	liver	normal	River Buffalo	Pandharpuri	FEMALE	ADULT	Endocrine	PAIRED	River Buffalo	Illumina HiSeq 2500	4288272	2889894	67.39
ERR2354785	PRJEB25226	SAMEA103887254	liver	normal	River Buffalo	Pandharpuri	FEMALE	ADULT	Endocrine	PAIRED	River Buffalo	Illumina HiSeq 2500	5187000	3474583	66.99
ERR2354786	PRJEB25226	SAMEA103887254	liver	normal	River Buffalo	Pandharpuri	FEMALE	ADULT	Endocrine	PAIRED	River Buffalo	Illumina HiSeq 2500	5002589	3345682	66.88
ERR2354787	PRJEB25226	SAMEA103887254	liver	normal	River Buffalo	Pandharpuri	FEMALE	ADULT	Endocrine	PAIRED	River Buffalo	Illumina HiSeq 2500	4386352	2947466	67.2
ERR2354788	PRJEB25226	SAMEA103887254	liver	normal	River Buffalo	Pandharpuri	FEMALE	ADULT	Endocrine	PAIRED	River Buffalo	Illumina HiSeq 2500	3978411	2722016	68.42
ERR2354789	PRJEB25226	SAMEA103887254	liver	normal	River Buffalo	Pandharpuri	FEMALE	ADULT	Endocrine	PAIRED	River Buffalo	Illumina HiSeq 2500	4991203	3345552	67.03
ERR2354790	PRJEB25226	SAMEA103887254	liver	normal	River Buffalo	Pandharpuri	FEMALE	ADULT	Endocrine	PAIRED	River Buffalo	Illumina HiSeq 2500	5023910	3374173	67.16
ERR2354791	PRJEB25226	SAMEA103887254	liver	normal	River Buffalo	Pandharpuri	FEMALE	ADULT	Endocrine	PAIRED	River Buffalo	Illumina HiSeq 2500	5356511	3581450	66.86
ERR2354792	PRJEB25226	SAMEA103887254	liver	normal	River Buffalo	Pandharpuri	FEMALE	ADULT	Endocrine	PAIRED	River Buffalo	Illumina HiSeq 2500	4359043	2923210	67.06
ERR2354793	PRJEB25226	SAMEA103887254	liver	normal	River Buffalo	Pandharpuri	FEMALE	ADULT	Endocrine	PAIRED	River Buffalo	Illumina HiSeq 2500	4295091	2895889	67.42
ERR2354794	PRJEB25226	SAMEA103887254	liver	normal	River Buffalo	Pandharpuri	FEMALE	ADULT	Endocrine	PAIRED	River Buffalo	Illumina HiSeq 2500	5145601	3441536	66.88
ERR2354795	PRJEB25226	SAMEA103887254	liver	normal	River Buffalo	Pandharpuri	FEMALE	ADULT	Endocrine	PAIRED	River Buffalo	Illumina HiSeq 2500	5373145	3545049	65.98
ERR2354796	PRJEB25226	SAMEA103887254	liver	normal	River Buffalo	Pandharpuri	FEMALE	ADULT	Endocrine	PAIRED	River Buffalo	Illumina HiSeq 2500	5062204	3392743	67.02
ERR2354797	PRJEB25226	SAMEA103887254	liver	normal	River Buffalo	Pandharpuri	FEMALE	ADULT	Endocrine	PAIRED	River Buffalo	Illumina HiSeq 2500	5130322	3433302	66.92
ERR2354798	PRJEB25226	SAMEA103887254	liver	normal	River Buffalo	Pandharpuri	FEMALE	ADULT	Endocrine	PAIRED	River Buffalo	Illumina HiSeq 2500	5138029	3448088	67.11
ERR2354799	PRJEB25226	SAMEA103887254	liver	normal	River Buffalo	Pandharpuri	FEMALE	ADULT	Endocrine	PAIRED	River Buffalo	Illumina HiSeq 2500	5244032	3506612	66.87
ERR2354800	PRJEB25226	SAMEA103887254	liver	normal	River Buffalo	Pandharpuri	FEMALE	ADULT	Endocrine	PAIRED	River Buffalo	Illumina HiSeq 2500	4912262	3270496	66.58
ERR2354801	PRJEB25226	SAMEA103887254	liver	normal	River Buffalo	Pandharpuri	FEMALE	ADULT	Endocrine	PAIRED	River Buffalo	Illumina HiSeq 2500	4992864	3322306	66.54
ERR2354802	PRJEB25226	SAMEA103887254	liver	normal	River Buffalo	Pandharpuri	FEMALE	ADULT	Endocrine	PAIRED	River Buffalo	Illumina HiSeq 2500	5196630	3480245	66.97
ERR2354803	PRJEB25226	SAMEA103887254	liver	normal	River Buffalo	Pandharpuri	FEMALE	ADULT	Endocrine	PAIRED	River Buffalo	Illumina HiSeq 2500	4810081	3226996	67.09
ERR2354804	PRJEB25226	SAMEA103887254	liver	normal	River Buffalo	Pandharpuri	FEMALE	ADULT	Endocrine	PAIRED	River Buffalo	Illumina HiSeq 2500	5313393	3566670	67.13
ERR2354805	PRJEB25226	SAMEA103887254	liver	normal	River Buffalo	Pandharpuri	FEMALE	ADULT	Endocrine	PAIRED	River Buffalo	Illumina HiSeq 2500	4404502	2948305	66.94
ERR2354806	PRJEB25226	SAMEA103887254	liver	normal	River Buffalo	Pandharpuri	FEMALE	ADULT	Endocrine	PAIRED	River Buffalo	Illumina HiSeq 2500	4311874	2859873	66.33
ERR2354807	PRJEB25226	SAMEA103886450	lung parenchyma	normal	River Buffalo	Pandharpuri	FEMALE	ADULT	Respiratory	PAIRED	River Buffalo	Illumina HiSeq 2500	6093740	4151300	68.12
ERR2354808	PRJEB25226	SAMEA103886450	lung parenchyma	normal	River Buffalo	Pandharpuri	FEMALE	ADULT	Respiratory	PAIRED	River Buffalo	Illumina HiSeq 2500	6330665	4325842	68.33
ERR2354809	PRJEB25226	SAMEA103886450	lung parenchyma	normal	River Buffalo	Pandharpuri	FEMALE	ADULT	Respiratory	PAIRED	River Buffalo	Illumina HiSeq 2500	6424013	4382450	68.22
ERR2354810	PRJEB25226	SAMEA103886450	lung parenchyma	normal	River Buffalo	Pandharpuri	FEMALE	ADULT	Respiratory	PAIRED	River Buffalo	Illumina HiSeq 2500	4838911	3387961	70.01
ERR2354811	PRJEB25226	SAMEA103886450	lung parenchyma	normal	River Buffalo	Pandharpuri	FEMALE	ADULT	Respiratory	PAIRED	River Buffalo	Illumina HiSeq 2500	6333840	4312087	68.08
ERR2354812	PRJEB25226	SAMEA103886450	lung parenchyma	normal	River Buffalo	Pandharpuri	FEMALE	ADULT	Respiratory	PAIRED	River Buffalo	Illumina HiSeq 2500	5318739	3660779	68.83
ERR2354813	PRJEB25226	SAMEA103886450	lung parenchyma	normal	River Buffalo	Pandharpuri	FEMALE	ADULT	Respiratory	PAIRED	River Buffalo	Illumina HiSeq 2500	6315481	4279292	67.76
ERR2354814	PRJEB25226	SAMEA103886450	lung parenchyma	normal	River Buffalo	Pandharpuri	FEMALE	ADULT	Respiratory	PAIRED	River Buffalo	Illumina HiSeq 2500	6071288	4154020	68.42
ERR2354815	PRJEB25226	SAMEA103886450	lung parenchyma	normal	River Buffalo	Pandharpuri	FEMALE	ADULT	Respiratory	PAIRED	River Buffalo	Illumina HiSeq 2500	6213745	4229815	68.07
ERR2354816	PRJEB25226	SAMEA103886450	lung parenchyma	normal	River Buffalo	Pandharpuri	FEMALE	ADULT	Respiratory	PAIRED	River Buffalo	Illumina HiSeq 2500	5264053	3579228	67.99
ERR2354817	PRJEB25226	SAMEA103886450	lung parenchyma	normal	River Buffalo	Pandharpuri	FEMALE	ADULT	Respiratory	PAIRED	River Buffalo	Illumina HiSeq 2500	5358971	3673212	68.54
ERR2354818	PRJEB25226	SAMEA103886450	lung parenchyma	normal	River Buffalo	Pandharpuri	FEMALE	ADULT	Respiratory	PAIRED	River Buffalo	Illumina HiSeq 2500	6304408	4307639	68.33
ERR2354819	PRJEB25226	SAMEA103886450	lung parenchyma	normal	River Buffalo	Pandharpuri	FEMALE	ADULT	Respiratory	PAIRED	River Buffalo	Illumina HiSeq 2500	5971796	4050760	67.83
ERR2354820	PRJEB25226	SAMEA103886450	lung parenchyma	normal	River Buffalo	Pandharpuri	FEMALE	ADULT	Respiratory	PAIRED	River Buffalo	Illumina HiSeq 2500	6536079	4389055	67.15
ERR2354821	PRJEB25226	SAMEA103886450	lung parenchyma	normal	River Buffalo	Pandharpuri	FEMALE	ADULT	Respiratory	PAIRED	River Buffalo	Illumina HiSeq 2500	6593203	4494710	68.17
ERR2354822	PRJEB25226	SAMEA103886450	lung parenchyma	normal	River Buffalo	Pandharpuri	FEMALE	ADULT	Respiratory	PAIRED	River Buffalo	Illumina HiSeq 2500	5325165	3658879	68.71
ERR2354823	PRJEB25226	SAMEA103886450	lung parenchyma	normal	River Buffalo	Pandharpuri	FEMALE	ADULT	Respiratory	PAIRED	River Buffalo	Illumina HiSeq 2500	5868784	4011934	68.36
ERR2354824	PRJEB25226	SAMEA103886450	lung parenchyma	normal	River Buffalo	Pandharpuri	FEMALE	ADULT	Respiratory	PAIRED	River Buffalo	Illumina HiSeq 2500	5204320	3590802	69
ERR2354825	PRJEB25226	SAMEA103886450	lung parenchyma	normal	River Buffalo	Pandharpuri	FEMALE	ADULT	Respiratory	PAIRED	River Buffalo	Illumina HiSeq 2500	6553889	4483367	68.41
ERR2354826	PRJEB25226	SAMEA103886450	lung parenchyma	normal	River Buffalo	Pandharpuri	FEMALE	ADULT	Respiratory	PAIRED	River Buffalo	Illumina HiSeq 2500	6309326	4294241	68.06
ERR2354827	PRJEB25226	SAMEA103886450	lung parenchyma	normal	River Buffalo	Pandharpuri	FEMALE	ADULT	Respiratory	PAIRED	River Buffalo	Illumina HiSeq 2500	6301317	4297238	68.2
ERR2354828	PRJEB25226	SAMEA103886450	lung parenchyma	normal	River Buffalo	Pandharpuri	FEMALE	ADULT	Respiratory	PAIRED	River Buffalo	Illumina HiSeq 2500	6148785	4210422	68.48
ERR2354829	PRJEB25226	SAMEA103886450	lung parenchyma	normal	River Buffalo	Pandharpuri	FEMALE	ADULT	Respiratory	PAIRED	River Buffalo	Illumina HiSeq 2500	5208140	3592653	68.98
ERR2354830	PRJEB25226	SAMEA103887250	mesenteric lymph node	normal	River Buffalo	Pandharpuri	FEMALE	ADULT	Blood/immune	PAIRED	River Buffalo	Illumina HiSeq 2500	2733731	1941148	71.01
ERR2354831	PRJEB25226	SAMEA103887250	mesenteric lymph node	normal	River Buffalo	Pandharpuri	FEMALE	ADULT	Blood/immune	PAIRED	River Buffalo	Illumina HiSeq 2500	2243378	1712955	76.36
ERR2354832	PRJEB25226	SAMEA103887250	mesenteric lymph node	normal	River Buffalo	Pandharpuri	FEMALE	ADULT	Blood/immune	PAIRED	River Buffalo	Illumina HiSeq 2500	2738929	1958786	71.52
ERR2354833	PRJEB25226	SAMEA103887250	mesenteric lymph node	normal	River Buffalo	Pandharpuri	FEMALE	ADULT	Blood/immune	PAIRED	River Buffalo	Illumina HiSeq 2500	2794802	1987562	71.12
ERR2354834	PRJEB25226	SAMEA103887250	mesenteric lymph node	normal	River Buffalo	Pandharpuri	FEMALE	ADULT	Blood/immune	PAIRED	River Buffalo	Illumina HiSeq 2500	2686006	1926198	71.71
ERR2354835	PRJEB25226	SAMEA103887250	mesenteric lymph node	normal	River Buffalo	Pandharpuri	FEMALE	ADULT	Blood/immune	PAIRED	River Buffalo	Illumina HiSeq 2500	2704284	1937119	71.63
ERR2354836	PRJEB25226	SAMEA103887250	mesenteric lymph node	normal	River Buffalo	Pandharpuri	FEMALE	ADULT	Blood/immune	PAIRED	River Buffalo	Illumina HiSeq 2500	2878693	2046570	71.09
ERR2354837	PRJEB25226	SAMEA103887250	mesenteric lymph node	normal	River Buffalo	Pandharpuri	FEMALE	ADULT	Blood/immune	PAIRED	River Buffalo	Illumina HiSeq 2500	2166244	1656842	76.48
ERR2354838	PRJEB25226	SAMEA103887250	mesenteric lymph node	normal	River Buffalo	Pandharpuri	FEMALE	ADULT	Blood/immune	PAIRED	River Buffalo	Illumina HiSeq 2500	2502446	1821601	72.79
ERR2354839	PRJEB25226	SAMEA103886668	omasum	normal	River Buffalo	Pandharpuri	FEMALE	ADULT	Alimentary canal	PAIRED	River Buffalo	Illumina HiSeq 2500	1712111	1298036	75.81
ERR2354840	PRJEB25226	SAMEA103886668	omasum	normal	River Buffalo	Pandharpuri	FEMALE	ADULT	Alimentary canal	PAIRED	River Buffalo	Illumina HiSeq 2500	2158695	1522763	70.54
ERR2354841	PRJEB25226	SAMEA103886668	omasum	normal	River Buffalo	Pandharpuri	FEMALE	ADULT	Alimentary canal	PAIRED	River Buffalo	Illumina HiSeq 2500	2102957	1497478	71.21
ERR2354842	PRJEB25226	SAMEA103886668	omasum	normal	River Buffalo	Pandharpuri	FEMALE	ADULT	Alimentary canal	PAIRED	River Buffalo	Illumina HiSeq 2500	1771279	1342605	75.8
ERR2354843	PRJEB25226	SAMEA103886668	omasum	normal	River Buffalo	Pandharpuri	FEMALE	ADULT	Alimentary canal	PAIRED	River Buffalo	Illumina HiSeq 2500	2037634	1473277	72.3
ERR2354844	PRJEB25226	SAMEA103886668	omasum	normal	River Buffalo	Pandharpuri	FEMALE	ADULT	Alimentary canal	PAIRED	River Buffalo	Illumina HiSeq 2500	2191070	1550785	70.78
ERR2354845	PRJEB25226	SAMEA103886668	omasum	normal	River Buffalo	Pandharpuri	FEMALE	ADULT	Alimentary canal	PAIRED	River Buffalo	Illumina HiSeq 2500	2254731	1595398	70.76
ERR2354846	PRJEB25226	SAMEA103886668	omasum	normal	River Buffalo	Pandharpuri	FEMALE	ADULT	Alimentary canal	PAIRED	River Buffalo	Illumina HiSeq 2500	2152236	1535431	71.34
ERR2354847	PRJEB25226	SAMEA103886668	omasum	normal	River Buffalo	Pandharpuri	FEMALE	ADULT	Alimentary canal	PAIRED	River Buffalo	Illumina HiSeq 2500	2088992	1490652	71.36
ERR2354848	PRJEB25226	SAMEA103886316	female gonad	normal	River Buffalo	Pandharpuri	FEMALE	ADULT	Female-Reproductive	PAIRED	River Buffalo	Illumina HiSeq 2500	4043596	2470947	61.11
ERR2354849	PRJEB25226	SAMEA103886316	female gonad	normal	River Buffalo	Pandharpuri	FEMALE	ADULT	Female-Reproductive	PAIRED	River Buffalo	Illumina HiSeq 2500	4180159	2556418	61.16
ERR2354850	PRJEB25226	SAMEA103886316	female gonad	normal	River Buffalo	Pandharpuri	FEMALE	ADULT	Female-Reproductive	PAIRED	River Buffalo	Illumina HiSeq 2500	4244939	2609616	61.48
ERR2354851	PRJEB25226	SAMEA103886316	female gonad	normal	River Buffalo	Pandharpuri	FEMALE	ADULT	Female-Reproductive	PAIRED	River Buffalo	Illumina HiSeq 2500	4199704	2560663	60.97
ERR2354852	PRJEB25226	SAMEA103886316	female gonad	normal	River Buffalo	Pandharpuri	FEMALE	ADULT	Female-Reproductive	PAIRED	River Buffalo	Illumina HiSeq 2500	3606654	2207607	61.21
ERR2354853	PRJEB25226	SAMEA103886316	female gonad	normal	River Buffalo	Pandharpuri	FEMALE	ADULT	Female-Reproductive	PAIRED	River Buffalo	Illumina HiSeq 2500	4387066	2700948	61.57
ERR2354854	PRJEB25226	SAMEA103886316	female gonad	normal	River Buffalo	Pandharpuri	FEMALE	ADULT	Female-Reproductive	PAIRED	River Buffalo	Illumina HiSeq 2500	3568745	2218329	62.16
ERR2354855	PRJEB25226	SAMEA103886316	female gonad	normal	River Buffalo	Pandharpuri	FEMALE	ADULT	Female-Reproductive	PAIRED	River Buffalo	Illumina HiSeq 2500	4264441	2611285	61.23
ERR2354856	PRJEB25226	SAMEA103886316	female gonad	normal	River Buffalo	Pandharpuri	FEMALE	ADULT	Female-Reproductive	PAIRED	River Buffalo	Illumina HiSeq 2500	3232012	2035519	62.98
ERR2354857	PRJEB25226	SAMEA103886316	female gonad	normal	River Buffalo	Pandharpuri	FEMALE	ADULT	Female-Reproductive	PAIRED	River Buffalo	Illumina HiSeq 2500	4259732	2616120	61.42
ERR2354858	PRJEB25226	SAMEA103886316	female gonad	normal	River Buffalo	Pandharpuri	FEMALE	ADULT	Female-Reproductive	PAIRED	River Buffalo	Illumina HiSeq 2500	4409581	2657335	60.26
ERR2354859	PRJEB25226	SAMEA103886316	female gonad	normal	River Buffalo	Pandharpuri	FEMALE	ADULT	Female-Reproductive	PAIRED	River Buffalo	Illumina HiSeq 2500	3573142	2221554	62.17
ERR2354860	PRJEB25226	SAMEA103886316	female gonad	normal	River Buffalo	Pandharpuri	FEMALE	ADULT	Female-Reproductive	PAIRED	River Buffalo	Illumina HiSeq 2500	3676993	2270854	61.76
ERR2354861	PRJEB25226	SAMEA103886316	female gonad	normal	River Buffalo	Pandharpuri	FEMALE	ADULT	Female-Reproductive	PAIRED	River Buffalo	Illumina HiSeq 2500	3954393	2426481	61.36
ERR2354862	PRJEB25226	SAMEA103886316	female gonad	normal	River Buffalo	Pandharpuri	FEMALE	ADULT	Female-Reproductive	PAIRED	River Buffalo	Illumina HiSeq 2500	4107572	2510586	61.12
ERR2354863	PRJEB25226	SAMEA103886316	female gonad	normal	River Buffalo	Pandharpuri	FEMALE	ADULT	Female-Reproductive	PAIRED	River Buffalo	Illumina HiSeq 2500	4417140	2706609	61.28
ERR2354864	PRJEB25226	SAMEA103886316	female gonad	normal	River Buffalo	Pandharpuri	FEMALE	ADULT	Female-Reproductive	PAIRED	River Buffalo	Illumina HiSeq 2500	4115698	2541438	61.75
ERR2354865	PRJEB25226	SAMEA103886316	female gonad	normal	River Buffalo	Pandharpuri	FEMALE	ADULT	Female-Reproductive	PAIRED	River Buffalo	Illumina HiSeq 2500	4255950	2606048	61.23
ERR2354866	PRJEB25226	SAMEA103886316	female gonad	normal	River Buffalo	Pandharpuri	FEMALE	ADULT	Female-Reproductive	PAIRED	River Buffalo	Illumina HiSeq 2500	4147196	2553355	61.57
ERR2354867	PRJEB25226	SAMEA103886316	female gonad	normal	River Buffalo	Pandharpuri	FEMALE	ADULT	Female-Reproductive	PAIRED	River Buffalo	Illumina HiSeq 2500	4258003	2614311	61.4
ERR2354868	PRJEB25226	SAMEA103886316	female gonad	normal	River Buffalo	Pandharpuri	FEMALE	ADULT	Female-Reproductive	PAIRED	River Buffalo	Illumina HiSeq 2500	3653733	2265710	62.01
ERR2354869	PRJEB25226	SAMEA103886316	female gonad	normal	River Buffalo	Pandharpuri	FEMALE	ADULT	Female-Reproductive	PAIRED	River Buffalo	Illumina HiSeq 2500	4329836	2656074	61.34
ERR2354870	PRJEB25226	SAMEA103886316	female gonad	normal	River Buffalo	Pandharpuri	FEMALE	ADULT	Female-Reproductive	PAIRED	River Buffalo	Illumina HiSeq 2500	3655572	2261020	61.85
ERR2354880	PRJEB25226	SAMEA103886869	rectum	normal	River Buffalo	Pandharpuri	FEMALE	ADULT	Alimentary canal	PAIRED	River Buffalo	Illumina HiSeq 2500	2298442	1699156	73.93
ERR2354881	PRJEB25226	SAMEA103886869	rectum	normal	River Buffalo	Pandharpuri	FEMALE	ADULT	Alimentary canal	PAIRED	River Buffalo	Illumina HiSeq 2500	2407842	1759753	73.08
ERR2354882	PRJEB25226	SAMEA103886869	rectum	normal	River Buffalo	Pandharpuri	FEMALE	ADULT	Alimentary canal	PAIRED	River Buffalo	Illumina HiSeq 2500	2435022	1790742	73.54
ERR2354883	PRJEB25226	SAMEA103886869	rectum	normal	River Buffalo	Pandharpuri	FEMALE	ADULT	Alimentary canal	PAIRED	River Buffalo	Illumina HiSeq 2500	1971237	1541378	78.19
ERR2354884	PRJEB25226	SAMEA103886869	rectum	normal	River Buffalo	Pandharpuri	FEMALE	ADULT	Alimentary canal	PAIRED	River Buffalo	Illumina HiSeq 2500	2483765	1815467	73.09
ERR2354885	PRJEB25226	SAMEA103886869	rectum	normal	River Buffalo	Pandharpuri	FEMALE	ADULT	Alimentary canal	PAIRED	River Buffalo	Illumina HiSeq 2500	2374740	1751964	73.77
ERR2354886	PRJEB25226	SAMEA103886869	rectum	normal	River Buffalo	Pandharpuri	FEMALE	ADULT	Alimentary canal	PAIRED	River Buffalo	Illumina HiSeq 2500	2390843	1744552	72.97
[truncated: 432 more rows]
